# Supplementary material for: Coupling of cell shape, matrix and tissue dynamics ensures embryonic patterning robustness
Source: Nat Cell Biol. 2025 Feb 18;27(3):408–23. doi: 10.1038/s41556-025-01618-9 (PMC11906357; doi:10.1038/s41556-025-01618-9)
Supplement: Supplementary file 3 — Supplementary Table 1: Genotyping primers and PCR product sizes. Supplementary Table 2: Parameter values of Poissonian CPM38. Supplementary Table 3: Coefficient values for minimal and maximal APrE. [file 41556_2025_1618_MOESM3_ESM.xlsx]

## Sheet: Supplementary Table S1
Table S1	Genotyping primers and PCR product sizes.
Mouse line/locus	Primer ID	Sequence	PCR Product Size, bp
Prkci	APKCNF	CTAGAACTGAACCCAGGCCCTCTG	WT allele, 249; Floxed, 300; Deleted, 170
	APKCFF	CATGCAGTGTGCTGGCATAGCCACC
	APKCR	CAAAGCCCTGCTCTCCTAGAGCCTG
Prkcz	Prkcz-1	AAAGGGGCACTGGAGATTAAACCC	WT allele, 272; Deleted, 322
	Prkcz-2	GGAATTACCACACGACCTAGCAGC
	Prkcz-5	GCCGTGTGAAATTGTGCTTCAGTG
Myh9	Myh9EKFw3	TTGCAGCCCTTCTTGACCTA	WT allele, 333; Floxed, 502; Deleted, 630
	Myh9EKRev3	GCCACATCTCAGCCTAGGAT
	Myh9EKDel1	CGGGAAGGAAGGAGACACTT
Rac1	Rac1-1	ATTTTGTGCCAAGACAGTGACAAGCT	WT allele, 300; Floxed, 330; Deleted, 180
	Rac1-2	GAAGGAGAAGAAGCTGACTCCCATC
	Rac1-3	CAGCCACAGGCAATGACAGATGTTC
Lamc1	Primer 1	AAAGAAGCAGAGTGTGGGGG	WT allele, 408; Floxed, 423; Deleted, 700
	Primer 2	TGGCCTTTTCAACCCTGGAA
	Primer 3	GCCTTCTATCGCCTTCTTGAC
PdgfraH2B-GFP	olMR7801	CCCTTGTGGTCATGCCAAAC	WT allele, 451; Knock-in allele, 242
	olMR7802	GCTTTTGCCTCCATTACACTG
	olMR7803	ACGAAGTTATTAGGTCCCTCGAC
mTmG	olMR7318	CTCTGCTGCCTCCTGGCTTCT	WT allele, 330; Knock-in allele, 250
	olMR7319	CGAGGCGGATCACAAGCAATA
	olMR7320	TCAATGGGCGGGGGTCGTT
R26CreER	P3	TCCCTCGTGATCTGCAACTCCAGTC	WT allele, 217; Knock-in allele, 744
	P4	AACCCCAGATGACTACCTATCCTCC
	Cre lower	TGCCTTCTCTACACCTGCGGTGCT
Zp3-Cre	Cre upper	TGCTGTTTCACTGGTTGTGCGGCG	Tg allele, 300
	Cre lower	TGCCTTCTCTACACCTGCGGTGCT

## Sheet: Supplementary Table S2
Table S2	Parameter values of Poissonian cellular Potts model [ref. 38]
Parameter	Value
Jmedium:EPI	30.0 × 103 kBT
Jmedium:PrE	9.2 × 103 kBT
JEPI:EPI	18.5 × 103 kBT
JEPI:PrE	25.4 × 103 kBT
JPrE:PrE	13.8 × 103 kBT
κ	1154 kBT / μm6
g	3.36 μm3 / min
αmedium	0.95 min-1
αEPI	0.69 min-1
αPrE, αECM	2.12 min-1
𝜙(EPI, ECM)	4 × 105 kBT
𝜙(PrE, ECM)	2.4 × 105 kBT
ε	6 × 104 kBT

## Sheet: Supplementary Table S3
Table S3	Co-efficient values for minimal and maximal A[PrE]
Dataset	Co-efficient minimal APrE (µm2)	Co-efficient maximal APrE (µm2)
Mouse	93	224
Monkey with 70% PrE	254	464
Monkey with 60% PrE	218	398
Human	209	374
