# Supplementary material for: Coupling of cell shape, matrix and tissue dynamics ensures embryonic patterning robustness
Source: Nat Cell Biol. 2025 Feb 18;27(3):408–23. doi: 10.1038/s41556-025-01618-9 (PMC11906357; doi:10.1038/s41556-025-01618-9)
Supplement: Supplementary file 18 — Statistical Source Data. [file 41556_2025_1618_MOESM18_ESM.xlsx]

## Sheet: Figure1B
Sample + Timepoint	Embryo	Total cells in ICM
E3.5 blastocyst	1	25
E3.5 blastocyst	2	23
E3.5 blastocyst	3	24
E3.5 blastocyst	4	27
E3.5 blastocyst	5	28
E3.5 blastocyst	6	30
E3.5 blastocyst	7	29
E3.5 blastocyst	8	22
E3.5 blastocyst	9	24
E3.5 blastocyst	10	30
E3.5 blastocyst	11	20
E3.5 blastocyst	12	27
E3.5 blastocyst	13	28
E3.5 blastocyst	14	20
E3.5 blastocyst	15	30
E3.5 blastocyst	16	30
E3.5 blastocyst	17	21
E3.5 blastocyst	18	24
E3.5 blastocyst	19	30
E3.5 blastocyst	20	19
E3.5 blastocyst	21	20
E3.5 blastocyst	22	28
E3.5 blastocyst	23	24
E3.5 blastocyst	24	31
E3.5 blastocyst	25	35
E3.5 blastocyst	26	25
E3.5 blastocyst	27	32
E3.5 blastocyst	28	27
E3.5 blastocyst	29	15
E3.5 blastocyst	30	30
E3.5 blastocyst	31	29
E3.5 blastocyst	32	20
E3.5 blastocyst	33	24
E3.5 ICM	1	21
E3.5 ICM	2	20
E3.5 ICM	3	25
E3.5 ICM	4	31
E3.5 ICM	5	20
E3.5 ICM	6	27
E3.5 ICM	7	26
E3.5 ICM	8	28
E3.5 ICM	9	22
E3.5 ICM	10	20
E3.5 ICM	11	25
E3.5 ICM	12	24
E3.5 ICM	13	21
E3.5 ICM	14	17
E3.5 ICM	15	16
E3.5 ICM	16	21
E3.5 ICM	17	14
E3.5 ICM	18	22
E3.5 ICM	19	22
E3.5 ICM	20	25
E3.5 ICM	21	21
E3.5 ICM	22	34
E3.5 ICM	23	22
E3.5 ICM	24	23
E3.5 ICM	25	24
E3.5 ICM	26	41
E3.5 ICM	27	28
E3.5 ICM	28	20
E3.5 ICM	29	22
E3.5 ICM	30	30
E4.5 blastocyst	1	39
E4.5 blastocyst	2	45
E4.5 blastocyst	3	37
E4.5 blastocyst	4	34
E4.5 blastocyst	5	50
E4.5 blastocyst	6	23
E4.5 blastocyst	7	31
E4.5 blastocyst	8	40
E4.5 blastocyst	9	30
E4.5 blastocyst	10	39
E4.5 blastocyst	11	39
E4.5 blastocyst	12	35
E4.5 blastocyst	13	52
E4.5 blastocyst	14	20
E4.5 blastocyst	15	37
E4.5 blastocyst	16	28
E4.5 blastocyst	17	51
E4.5 blastocyst	18	42
E4.5 blastocyst	19	36
E4.5 blastocyst	20	26
E4.5 blastocyst	21	39
E4.5 blastocyst	22	29
E4.5 blastocyst	23	26
E4.5 blastocyst	24	34
E4.5 blastocyst	25	40
E4.5 blastocyst	26	30
E4.5 blastocyst	27	31
E4.5 blastocyst	28	53
E4.5 blastocyst	29	34
E4.5 blastocyst	30	33
E4.5 blastocyst	31	23
E4.5 blastocyst	32	35
E4.5 blastocyst	33	38
E4.5 blastocyst	34	33
E4.5 blastocyst	35	33
E4.5 blastocyst	36	50
E4.5 blastocyst	37	34
E4.5 blastocyst	38	58
E4.5 blastocyst	39	36
E4.5 blastocyst	40	29
E4.5 ICM	1	30
E4.5 ICM	2	32
E4.5 ICM	3	31
E4.5 ICM	4	29
E4.5 ICM	5	32
E4.5 ICM	6	26
E4.5 ICM	7	27
E4.5 ICM	8	43
E4.5 ICM	9	30
E4.5 ICM	10	31
E4.5 ICM	11	32
E4.5 ICM	12	41
E4.5 ICM	13	40
E4.5 ICM	14	35
E4.5 ICM	15	32
E4.5 ICM	16	25
E4.5 ICM	17	57
E4.5 ICM	18	45
E4.5 ICM	19	45
E4.5 ICM	20	38
E4.5 ICM	21	34
E3.5+24hr ICM	1	34
E3.5+24hr ICM	2	33
E3.5+24hr ICM	3	43
E3.5+24hr ICM	4	30
E3.5+24hr ICM	5	51
E3.5+24hr ICM	6	40
E3.5+24hr ICM	7	47
E3.5+24hr ICM	8	28
E3.5+24hr ICM	9	39
E3.5+24hr ICM	10	45
E3.5+24hr ICM	11	18
E3.5+24hr ICM	12	40
E3.5+24hr ICM	13	55
E3.5+24hr ICM	14	51
E3.5+24hr ICM	15	41
E3.5+24hr ICM	16	36
E3.5+24hr ICM	17	48
E3.5+24hr ICM	18	55
E3.5+24hr ICM	19	13
E3.5+24hr ICM	20	31
E3.5+24hr ICM	21	37
E3.5+24hr ICM	22	29
E3.5+24hr ICM	23	55
E3.5+24hr ICM	24	52
E3.5+24hr ICM	25	40
E3.5+24hr ICM	26	28
E3.5+24hr ICM	27	36
E3.5+24hr ICM	28	47
E3.5+24hr ICM	29	44
E3.5+24hr ICM	30	38
E3.5+24hr ICM	31	47

## Sheet: Figure1D
Cell ID	Cell fate	Time (minutes)	Cell position
1	pre	[20, 40, 60, 80, 100, 120, 140, 160, 180, 200, 220, 240, 260, 280, 300, 320, 340, 360, 380, 400, 420, 440, 460, 480, 500, 520, 540, 560, 580, 600]	[0.8491351016406684, 0.8307461756193891, 0.7654888796512389, 0.7186148619715377, 0.6718005822259331, 0.5846625159583649, 0.47401918583869884, 0.41024383063692754, 0.5792599900362281, 0.7537262248891005, 0.870740469556463, 0.8590710116194625, 0.8650635014596416, 0.9079350296848606, 0.8806299162867958, 0.8769070378524138, 0.8999670287351371, 0.9641637695474463, 0.9971295666353116, 0.973710020714155…
2	pre	[200, 220, 240]	[0.3760981501493557, 0.4324887352524113, 0.5173549028958988]
3	pre	[20, 40, 60, 80, 100, 120, 140, 160, 180, 200, 220, 240, 260, 280, 300, 320, 340, 360, 380, 400, 420, 440, 460, 480, 500, 520, 540, 560, 580, 600]	[0.32079905926427327, 0.37086370236249366, 0.42090430523882655, 0.5152502376720619, 0.5904899482407296, 0.6730425906818037, 0.7275681942866274, 0.7166896629864166, 0.6632976827553333, 0.5926762501186913, 0.606120080962843, 0.7007495625567266, 0.8472457499966671, 0.9150625652440537, 0.8967713236831113, 0.8383170728192875, 0.8232106400526584, 0.8787982964362597, 0.8959082431397061, 0.89130745979824…
4	pre	[20, 40, 60, 80, 100, 120, 140, 160, 180, 200, 220, 240, 260, 280, 300, 320, 340, 360, 380]	[0.47782341463752154, 0.4828990919899061, 0.4728765259116708, 0.4562295454874075, 0.43269875336956015, 0.40408987847530714, 0.441284844282367, 0.45674852595967685, 0.44335021165545335, 0.39062340729265776, 0.323248321551036, 0.32177285521738175, 0.3251992054270784, 0.3286361282325423, 0.34109651155476506, 0.32280546703855323, 0.36041898895843616, 0.3091630068933162, 0.40440162829786674]
5	pre	[20, 40, 60, 80, 100, 120, 140, 160, 180, 200, 220, 240, 260, 280, 300, 320, 340, 360, 380, 400, 420, 440, 460, 480, 500, 520, 540, 560, 580, 600]	[0.7457134505605918, 0.7724266651713588, 0.7720253605308794, 0.8048233281129273, 0.8009169979876568, 0.8291620471498149, 0.860439924315762, 0.8863008071076783, 0.865387402706341, 0.8047115872996832, 0.786055485021199, 0.8354688545587496, 0.8406121578899765, 0.8378403217290841, 0.7614917308691944, 0.7477181313351737, 0.7323310281715455, 0.7382394695744763, 0.723633056970526, 0.701638948211848, 0.6…
6	pre	[460, 480, 500, 520, 540, 560, 580, 600]	[0.6894823650152005, 0.6662246759155624, 0.6502419137872358, 0.6585022163519575, 0.7037903978260885, 0.720305640721123, 0.7625909564923006, 0.7299784261941122]
7	pre	[20, 40, 60, 80, 100, 120, 140, 160, 180, 200, 220, 240, 260, 280, 300, 320, 340, 360, 380, 400, 420, 440, 460, 480, 500, 520, 540, 560, 580, 600]	[0.5582227714460518, 0.5104022963458652, 0.5428548097870539, 0.6188667863785836, 0.675729765756708, 0.7419255319653567, 0.7848663957967433, 0.803903026068309, 0.767400303536867, 0.777473215257805, 0.7787071016076973, 0.8661743665664554, 0.8746547093647004, 0.9144935562078831, 0.8685264439556587, 0.8522792826471507, 0.8575079842137873, 0.8765041433385682, 0.8629162473703857, 0.8545541130023694, 0.…
8	pre	[20, 40, 60, 80, 100, 120, 140, 160, 180, 200, 220, 240, 260, 280, 300, 320, 340, 360, 380, 400, 420, 440, 460, 480, 500, 520, 540, 560, 580, 600]	[0.4818802374901237, 0.5354652645794648, 0.5114522728140337, 0.5157314717682192, 0.5099870654169752, 0.5895932350170171, 0.6398424804856181, 0.6671172590987692, 0.6699757488852945, 0.6343035374661703, 0.6523535595168461, 0.609209647700139, 0.6052943493494402, 0.5895699271298417, 0.6159987921301143, 0.6569451199259592, 0.6888672681437126, 0.7398112285898776, 0.7571748369396438, 0.7597535965780176,…
9	pre	[220, 240, 260, 280, 300, 320, 340, 360, 380, 400, 420, 440, 460, 480, 500, 520, 540, 560, 580, 600]	[0.46828157374459395, 0.508195652279849, 0.6524435809883514, 0.7668701124462705, 0.7874478601543191, 0.761967789798759, 0.7432376549743293, 0.7657353417925212, 0.7837219522332024, 0.8131691441907383, 0.686595566267623, 0.6557665083951386, 0.601181493167192, 0.6598326384256137, 0.6767936859905969, 0.6564616720860923, 0.6436119533709502, 0.6649622601372637, 0.6223151527479776, 0.8053322987931948]
10	pre	[20, 40, 60, 80, 100, 120, 140, 160, 180, 200, 220, 240, 260, 280, 300, 320, 340, 360, 380, 400, 420, 440, 460, 480]	[0.611650012305501, 0.6614498645094912, 0.7338757290959079, 0.8495130501286523, 0.9270297955104424, 0.9778312267042356, 0.9778312267042356, 0.9840817463568342, 1.0, 1.0, 0.9592139921936863, 0.9592139921936863, 0.9592139921936863, 1.0, 1.0, 0.9995672359893623, 0.9947234229260472, 0.9684640276971649, 0.9652747484507312, 0.9676955635515507, 0.9939549587804332, 0.9700937221753, 1.0, 0.917550160413386…
11	pre	[140, 160, 180, 200, 220, 240, 260, 280, 300, 320, 340, 360, 380, 400, 420, 440, 460, 480, 500, 520, 540, 560, 580, 600]	[0.9656995150068145, 0.8998863608745816, 0.8105881586639273, 0.8084381533448358, 0.8075992220417373, 0.8538973064615543, 0.8195407569814422, 0.8376375463022084, 0.8284642046448942, 0.8456467909412716, 0.8461419272581286, 0.8418631027432856, 0.8532102647059056, 0.8667101818473988, 0.8454443816352049, 0.8426094684623648, 0.8014255236997917, 0.8290260882954152, 0.8317213307071097, 0.8417185404199768…
12	pre	[20, 40, 60, 80, 100, 120, 140, 160, 180, 200, 220, 240, 260, 280, 300, 320, 340, 360]	[0.6662656653901963, 0.647184323895357, 0.579112360796396, 0.4610105154688717, 0.35966124251285597, 0.37227050884272944, 0.44355453955507884, 0.5509858022397145, 0.63424899555313, 0.7046415657803164, 0.7372002466965974, 0.7825663250866489, 0.8060490440849435, 0.8360510481908996, 0.8055338479899025, 0.7801696726039401, 0.7764956930519404, 0.733099798968142]
13	pre	[20, 40, 60, 80, 100, 120, 140, 160, 180, 200, 220, 240, 260, 280, 300, 320, 340, 360, 380, 400, 420, 440, 460, 480, 500, 520, 540, 560, 580, 600]	[0.7220401076258552, 0.7716681700891653, 0.7596051726135439, 0.7737393120917847, 0.7727978068094336, 0.8246689946179041, 0.8438845477689471, 0.8478662066211641, 0.8025994588422741, 0.8275126782207645, 0.8913191710700513, 0.912891978158215, 0.8085192654618094, 0.6804056215160257, 0.6648223482857076, 0.7273757189274135, 0.7827414789278876, 0.8336318083886263, 0.8478439235469414, 0.893071309174888, …
14	pre	[300, 320, 340, 360, 380, 400, 420, 440, 460, 480, 500, 520, 540, 560, 580, 600]	[0.7253606329176062, 0.7619033750402235, 0.7516138767386665, 0.6944542870706005, 0.6245105644606543, 0.5917705561032536, 0.612319500704979, 0.7536848670762959, 0.8715232768310823, 0.9463378808180655, 0.9289662316469413, 0.89783391799911, 0.890384438811597, 0.85832207916369, 0.8941755430878229, 0.8376391036319512]
15	pre	[80, 100, 120, 140, 160, 180, 200, 220, 240, 260, 280, 300, 320, 340, 360, 380, 400, 420, 440, 460, 480, 500, 520, 540, 560, 580, 600]	[0.5007220066610092, 0.5194318274045308, 0.6147323432934648, 0.5981836429403008, 0.5460652674878212, 0.5220268854462348, 0.5873882689913795, 0.6520210858064046, 0.6815699930596226, 0.7174128960242315, 0.7735345719836658, 0.8004317574682008, 0.8802037644924804, 0.947012891185132, 0.9668360823345469, 0.9668360823345469, 0.9714630991246788, 0.9936808055061928, 0.9692496329355679, 0.9692496329355679,…
16	pre	[580, 600]	[0.7219526775787859, 0.838534942225438]
17	pre	[20, 40, 60, 80, 100, 120, 140, 160, 180, 200, 220, 240, 260, 280, 300, 320, 340, 360, 380, 400, 420, 440, 460, 480, 500, 520, 540, 560, 580, 600]	[0.9832525673800353, 1.0, 1.0, 0.9896882124392375, 0.9813608092589331, 0.9785222162873642, 0.9172330029831194, 0.816722862327087, 0.735300294762223, 0.7040466900636609, 0.6756140524467199, 0.6697041042785875, 0.6660051919182104, 0.6927875532009745, 0.6178599529474875, 0.6009599523507427, 0.6090098586511012, 0.6743597669649907, 0.6977169721801716, 0.6943641791660607, 0.6871844795373052, 0.68898157…
18	pre	[20, 40, 60, 80, 100, 120, 140, 160, 180, 200, 220, 240, 260, 280, 300, 320, 340, 360, 380]	[0.6503943640500821, 0.6420479311990133, 0.6361661694202037, 0.6626553787014523, 0.6897048756979375, 0.6783429509703933, 0.6196557247902512, 0.6230108802503714, 0.6521228749713316, 0.671923709108272, 0.6652208260602496, 0.6661811443123853, 0.6791175915002133, 0.6777302154747171, 0.5788732492751282, 0.5101064987990998, 0.4655454561741525, 0.47967072438526076, 0.49475208759529515]
19	epi	[20, 40, 60, 80, 100, 120, 140, 160, 180, 200, 220, 240, 260, 280, 300, 320, 340, 360, 380, 400, 420, 440, 460, 480, 500, 520, 540, 560, 580, 600]	[0.48042422235348764, 0.4961701560543377, 0.5372590969915919, 0.573537164975787, 0.5093229289424335, 0.4928320275367453, 0.43741608763994666, 0.47735489945589826, 0.49633307590499554, 0.5532249073465526, 0.5314940324551635, 0.4979303727480087, 0.4534525482108198, 0.4394308708917209, 0.493547795935627, 0.567533279039111, 0.633985112549257, 0.6479499861597348, 0.6377158829200954, 0.6183824757160116…
20	epi	[520, 540, 560, 580, 600]	[0.49973254334850337, 0.5115119077307054, 0.5091109957025673, 0.5864911455598303, 0.4790398928879791]
21	epi	[20, 40, 60, 80, 100, 120, 140, 160, 180, 200, 220, 240, 260, 280, 300, 320, 340, 360, 380]	[0.6918295330229128, 0.6730264978539778, 0.6270120456983497, 0.5689262780458155, 0.4839354629915262, 0.5109443982025065, 0.5523034532238, 0.5562284198348185, 0.5357953150011613, 0.6253249638429014, 0.667326587885592, 0.693410699690018, 0.6012237958838099, 0.6642348269566094, 0.6941415983392858, 0.7280150414091452, 0.7131914408378642, 0.7370874193158963, 0.6849490101462133]
22	epi	[160, 180, 200, 220, 240, 260, 280, 300]	[0.3983838572448459, 0.33503620703588277, 0.32698319927409086, 0.3341841284891604, 0.34889261009635647, 0.33667212158695303, 0.28809398688894566, 0.3840032993068167]
23	epi	[20, 40, 60, 80, 100, 120, 140, 160, 180, 200]	[0.5191495224961153, 0.6525799859372816, 0.6165164222584116, 0.5685841914846642, 0.5370964275421516, 0.514344075666311, 0.5642088669051729, 0.6295602699410866, 0.6606428761843394, 0.7452626082518002]
24	epi	[20, 40, 60, 80, 100, 120]	[0.8632935602239765, 0.9032321135946809, 0.8443971326676073, 0.8131223429627905, 0.7660631833264192, 0.7601392999686811]
25	epi	[20, 40, 60, 80, 100, 120, 140, 160]	[0.7427799407147974, 0.7843577614404708, 0.755655464880772, 0.741307122303508, 0.7098554123757986, 0.7232677695533271, 0.723442272414032, 0.7183345733325407]
26	epi	[120, 140, 160, 180, 200, 220, 240, 260, 280, 300, 320, 340, 360, 380, 400, 420, 440, 460, 480, 500, 520, 540, 560, 580, 600]	[0.5292371633897427, 0.5125601838344368, 0.43270441131087595, 0.4287722166066907, 0.43086561701040244, 0.4742869572072977, 0.5117916321557899, 0.5583502400264498, 0.5927143349875835, 0.5655856311215893, 0.5380608226912843, 0.5273411453319191, 0.5436992372826518, 0.5438378812143331, 0.526940728643524, 0.45446925124282306, 0.3834776856197058, 0.33161794416993723, 0.2823104221136012, 0.2036725420378…
27	epi	[20, 40, 60, 80, 100, 120, 140, 160, 180, 200, 220, 240, 260, 280, 300, 320, 340, 360, 380, 400, 420, 440, 460, 480, 500, 520, 540, 560, 580, 600]	[0.5443069867369047, 0.615809546538348, 0.6354667233053625, 0.6686832477340802, 0.6541390894771159, 0.6386126331347164, 0.6289638692732648, 0.5971846277334766, 0.5751895773165006, 0.5471385550371134, 0.4912109565641553, 0.45029991138516196, 0.385087801810932, 0.3772651002117009, 0.38500166481481024, 0.39873360004216146, 0.40080219595705296, 0.396884723195297, 0.40597787204164987, 0.42436046443102…
28	epi	[280, 300, 320, 340, 360, 380, 400, 420, 440, 460]	[0.4150705565595423, 0.451539677618729, 0.49769589342501225, 0.5639829740033707, 0.6279649931503274, 0.7008483758455818, 0.7727418591284817, 0.8225893399769119, 0.8075662676246425, 0.8871128172965133]
29	epi	[20, 40, 60, 80, 100, 120, 140, 160, 180, 200, 220, 240, 260, 280, 300, 320, 340, 360, 380, 400, 420, 440, 460, 480, 500, 520, 540, 560, 580, 600]	[0.6503124342314163, 0.6123320844984061, 0.5725779415195198, 0.5206182030749849, 0.5177411080322393, 0.49532039676079703, 0.4386078504359177, 0.33193642488946523, 0.32326796645318856, 0.3572936126503044, 0.3898050912566695, 0.3733578870260497, 0.37469406402106525, 0.4714295882019602, 0.5550445754345549, 0.6211634007111522, 0.5678258153735319, 0.5469437463839802, 0.4952878404519396, 0.493302127901…
30	epi	[220, 240, 260, 280, 300, 320, 340, 360, 380, 400, 420, 440, 460, 480, 500, 520, 540, 560, 580, 600]	[0.24965765648636998, 0.25006793811599115, 0.3461640031047419, 0.40467404558598913, 0.42991768923752044, 0.4225015655197326, 0.47013862263056955, 0.506286264125248, 0.46209981965092634, 0.38597508656115154, 0.29881739168406946, 0.35039933768290993, 0.3854783359376756, 0.4810435505407793, 0.5099594241655717, 0.5413801120891931, 0.5041297551464314, 0.48967741578080926, 0.4725977030222983, 0.4831771…
31	epi	[20, 40, 60, 80, 100, 120, 140, 160, 180, 200, 220, 240, 260, 280, 300, 320, 340, 360, 380, 400, 420, 440, 460, 480, 500, 520, 540, 560, 580, 600]	[0.8052300303710259, 0.844142575456151, 0.82422845261397, 0.7847679231996468, 0.7444976742027393, 0.7037179163050501, 0.6567061651322168, 0.5936719097305215, 0.5506597707340138, 0.5757326776211708, 0.4940894143288654, 0.45109009029777275, 0.35882915094689344, 0.39517950717055017, 0.3475867810199334, 0.3397104615951863, 0.31936512809053186, 0.36639305856379467, 0.40763616886266524, 0.4395570218248…
32	epi	[20, 40, 60, 80, 100, 120, 140, 160, 180, 200, 220, 240, 260, 280, 300, 320, 340, 360, 380, 400, 420, 440, 460, 480, 500, 520, 540, 560, 580, 600]	[0.9517131944733732, 0.9460194551638655, 0.8949331334226192, 0.7628908594828715, 0.6638515995166278, 0.6505716192644977, 0.6867049441432759, 0.6634521671136407, 0.6006700487176021, 0.599354896187728, 0.5661020143955103, 0.579771091465373, 0.5295482715417865, 0.48548024725528305, 0.37314054986267137, 0.31830688463878903, 0.30017700478458803, 0.33224624187025914, 0.36159245371132726, 0.376116387289…

## Sheet: Figure1E
Embryo ID	Time (minutes)	Sorting Score
190823f	[0, 20, 40, 60, 80, 100, 120, 140, 160, 180, 200, 220, 240, 260, 280, 300, 320, 340, 360, 380, 400, 420, 440, 460, 480, 500, 520, 540, 560, 580, 600, 620, 640]	[0.2727272727272727, 0.35714285714285715, 0.3333333333333333, 0.42857142857142855, 0.5476190476190477, 0.6190476190476191, 0.6904761904761905, 0.7142857142857143, 0.75, 0.7083333333333334, 0.7916666666666666, 0.6875, 0.6875, 0.7142857142857143, 0.6666666666666666, 0.7380952380952381, 0.7619047619047619, 0.7142857142857143, 1.0, 0.9, 0.9, 0.8333333333333334, 1.0, 1.0, 1.0, 1.0, 0.9666666666666667,…
200123a	[0, 15, 30, 45, 60, 75, 90, 105, 120, 135, 150, 165, 180, 195, 210, 225, 240, 255, 270, 285, 300, 315, 330, 345, 360, 375, 390, 405, 420, 435, 450, 465, 480]	[0.24074074074074073, -0.018518518518518517, 0.18181818181818182, 0.06153846153846154, 0.14685314685314685, 0.23376623376623376, 0.42857142857142855, 0.5064935064935064, 0.7261904761904762, 0.7261904761904762, 0.7692307692307693, 0.8461538461538461, 0.8579881656804734, 0.8351648351648352, 0.9340659340659341, 0.9053254437869822, 0.9171597633136095, 0.945054945054945, 0.9560439560439561, 0.93406593…
200506a	[0, 15, 30, 45, 60, 75, 90, 105, 120, 135, 150, 165, 180, 195, 210, 225, 240, 255, 270, 285, 300, 315, 330, 345, 360, 375, 390, 405, 420, 435, 450, 465, 480]	[0.5104895104895105, 0.5128205128205128, 0.5641025641025641, 0.5833333333333334, 0.7, 0.7272727272727273, 0.8181818181818182, 0.803030303030303, 0.8055555555555556, 0.8939393939393939, 0.9696969696969697, 0.9848484848484849, 0.9090909090909091, 0.9545454545454546, 0.8666666666666667, 0.9818181818181818, 0.9595959595959596, 0.9393939393939394, 0.9595959595959596, 0.898989898989899, 0.9393939393939…
190823j	[0, 20, 40, 60, 80, 100, 120, 140, 160, 180, 200, 220, 240, 260, 280, 300, 320, 340, 360, 380, 400, 420, 440, 460, 480, 500, 520, 540, 560, 580]	[-0.12, -0.24, -0.2, -0.3090909090909091, -0.12727272727272726, 0.17355371900826447, 0.31666666666666665, 0.48484848484848486, 0.55, 0.47692307692307695, 0.6857142857142857, 0.4142857142857143, 0.7538461538461538, 0.8041958041958042, 0.7792207792207793, 0.7714285714285715, 0.8, 0.7857142857142857, 0.8769230769230769, 0.9375, 0.8958333333333334, 0.875, 0.7884615384615384, 0.8901098901098901, 0.857…
200519b	[0, 15, 30, 45, 60, 75, 90, 105, 120, 135, 150, 165, 180, 195, 210, 225, 240, 255, 270, 285, 300, 315, 330, 345, 360, 375, 390, 405, 420, 435, 450, 465, 480]	[-0.1746031746031746, 0.07936507936507936, -0.12698412698412698, 0.11428571428571428, 0.17142857142857143, 0.2, 0.22857142857142856, 0.3575757575757576, 0.44, 0.4909090909090909, 0.4791666666666667, 0.6274509803921569, 0.5462184873949579, 0.5578231292517006, 0.5714285714285714, 0.5844155844155844, 0.5962732919254659, 0.7207792207792207, 0.7662337662337663, 0.7123745819397993, 0.7948717948717948, …
200123c	[0, 15, 30, 45, 60, 75, 90, 105, 120, 135, 150, 165, 180, 195, 210, 225, 240, 255, 270, 285, 300, 315, 330, 345, 360, 375, 390, 405, 420, 435, 450, 465, 480]	[0.6, 0.5515151515151515, 0.38636363636363635, 0.4791666666666667, 0.6458333333333334, 0.6826923076923077, 0.7362637362637363, 0.8061224489795918, 0.8131868131868132, 0.9142857142857143, 0.9333333333333333, 0.9333333333333333, 0.9619047619047619, 0.9583333333333334, 0.975, 0.9450980392156862, 0.9831932773109243, 0.9903846153846154, 1.0, 1.0, 0.9880952380952381, 0.9404761904761905, 1.0, 1.0, 1.0, …
190823d	[0, 20, 40, 60, 80, 100, 120, 140, 160, 180, 200, 220, 240, 260, 280, 300, 320, 340, 360, 380, 400, 420, 440, 460, 480, 500, 520, 540, 560, 580, 600, 620, 640]	[0.6, 0.7285714285714285, 0.7936507936507936, 0.9038461538461539, 0.9145299145299145, 0.9145299145299145, 0.8803418803418803, 0.6410256410256411, 0.7222222222222222, 0.6875, 0.7708333333333334, 0.7142857142857143, 0.7380952380952381, 0.8611111111111112, 0.9761904761904762, 1.0, 1.0, 0.9591836734693877, 0.9809523809523809, 1.0, 1.0, 1.0, 1.0, 1.0, 0.9333333333333333, 0.9888888888888889, 0.97777777…
200519a	[0, 15, 30, 45, 60, 75, 90, 105, 120, 135, 150, 165, 180, 195, 210, 225, 240, 255, 270, 285, 300, 315, 330, 345, 360, 375, 390, 405, 420, 435, 450, 465, 480]	[0.25866666666666666, 0.47733333333333333, 0.625, 0.4253393665158371, 0.27601809954751133, 0.27149321266968324, 0.3212669683257919, 0.4444444444444444, 0.5060728744939271, 0.49615384615384617, 0.5076923076923077, 0.6483516483516484, 0.7216117216117216, 0.7655677655677655, 0.746031746031746, 0.8114478114478114, 0.797979797979798, 0.7912457912457912, 0.7508417508417509, 0.8201058201058201, 0.820512…

## Sheet: Figure1F
Cell fate	Time (minutes)	Cell position
pre	[0, 15, 30, 30, 45, 60, 75, 90, 105, 120, 135, 150, 165, 180, 195, 210, 225, 240, 255, 270, 285, 300, 315, 330, 345, 360, 375, 390, 405, 420, 435, 450, 465, 480, 495, 510, 525, 540, 555, 570, 585, 600, 615, 630, 645, 660]	[0.476316076392314, 0.4416287032000222, 0.4358466363455246, 0.43455335089285035, 0.49002429020240257, 0.5159777710168146, 0.5932621700335119, 0.5677588330426117, 0.5425164439237556, 0.4867411524466818, 0.49407045340387673, 0.5333926529949292, 0.5498276590838459, 0.5854569538825861, 0.6014194082154648, 0.6676489961017688, 0.6772365299542088, 0.7426677374086275, 0.7862458958761627, 0.84984881507210…
pre	[60, 75, 90, 105, 120, 135, 150, 165, 180, 195, 210, 225, 240, 255, 270, 285, 300, 315, 330, 345, 360, 375, 390, 405, 420, 435, 450, 465, 480, 495, 510, 525, 540, 555, 570, 585, 600, 615, 630, 645, 660]	[0.5307489869434953, 0.5729286770043713, 0.614406530249189, 0.663375475425112, 0.6863764556633102, 0.6932375717253926, 0.6997684802517133, 0.7481787350222259, 0.7505929034826461, 0.7217571587133431, 0.6735198223668494, 0.6583539956136395, 0.7039781995330309, 0.7360781398680715, 0.7989170657295824, 0.7996643882239903, 0.8203482028042753, 0.813760199244741, 0.8365116344128641, 0.8295619598498134, 0…
pre	[0, 15, 30, 45, 60, 75, 90, 105, 120, 135, 150, 165, 180, 195, 210, 225, 240, 255, 270, 285, 300, 315, 330, 345, 360, 375, 390, 405, 420, 435, 450, 465, 480, 495, 510, 525, 540, 555, 570, 585, 600, 615, 630, 645, 660]	[0.6521037819675235, 0.6275599030297219, 0.6375313896750036, 0.6608364481781859, 0.6669787703551436, 0.6853335429254203, 0.7466414749672413, 0.816046841659043, 0.8651034251015357, 0.8334134256825924, 0.8163405814724084, 0.7902788325755292, 0.7817027704472698, 0.7464430873586542, 0.7508562323894686, 0.6773205081628236, 0.6387275953808967, 0.5937517387753953, 0.6518775324147995, 0.7003656492788629,…
pre	[255, 270, 285, 300, 315, 330, 345, 360, 375, 390, 405, 420, 435, 450, 465, 480, 495, 510, 525, 540, 555, 570, 585, 600, 615, 630, 645, 660]	[0.7880897434492032, 0.7736455937699752, 0.7742975034610797, 0.7699161752530181, 0.7676985404799064, 0.789987428847199, 0.8219917632883945, 0.9007619607628551, 0.9468607411571931, 0.9911984794902304, 0.98704988935, 0.9800279816804478, 0.9674586249628613, 0.972969404487097, 0.9874306432824135, 0.9928339653571029, 0.9822104284903522, 0.968430143844759, 0.9536645266075663, 0.950582228419739, 0.96436…
pre	[0, 15, 30, 45, 60, 75, 90, 105, 120, 135, 150, 165, 180, 195, 210, 225, 240, 255, 270, 285, 300, 315, 330, 345, 360, 375, 390, 405, 420, 435, 450, 465, 480, 495, 510, 525, 540, 555, 570, 585, 600, 615, 630, 645, 660]	[0.6686233999159145, 0.6879220704734569, 0.6650774291648387, 0.60058172235215, 0.5721721919145045, 0.5780890672548583, 0.6312323615908237, 0.6517276696056756, 0.7167888735526073, 0.7371488515352752, 0.7695254377598736, 0.7592680849536612, 0.7237775233389114, 0.6885875778732052, 0.6755930819710289, 0.6831847577519197, 0.701825466310963, 0.723936234988343, 0.7557221499076695, 0.776307034425387, 0.7…
pre	[585, 600, 615, 630, 645, 660]	[0.7771813802006357, 0.7589118305260127, 0.7486397345082952, 0.7449098781058101, 0.7608304628762004, 0.7682137972981468]
pre	[0, 15, 30, 45, 60, 75, 90, 105, 120, 135, 150, 165, 180, 195, 210, 225, 240, 255, 270, 285, 300, 315, 330, 345, 360, 375, 390, 405, 420, 435, 450, 465, 480, 495, 510, 525, 540, 555, 570, 585, 600, 615, 630, 645, 660]	[0.5410412440954832, 0.5555210323666886, 0.6585924048180298, 0.7705262062206799, 0.8688498844590825, 0.9163953235847225, 0.9278146518653014, 0.9612666420271458, 0.9830099241394086, 1.0, 1.0, 0.9918911243556723, 0.9491914346223532, 0.9006588154331485, 0.877707418484604, 0.8718085310923126, 0.8979484499983773, 0.8952913686804941, 0.9185710027238553, 0.9040886064447579, 0.9046317490993623, 0.9106918…
pre	[165, 180, 195, 210, 225, 240, 255, 270, 285, 300, 315, 330, 345, 360, 375, 390, 405, 420, 435, 450, 465, 480, 495, 510, 525, 540, 555, 570, 585, 600, 615, 630, 645, 660]	[0.8234787457398438, 0.7953458818307989, 0.7572391333998657, 0.7342162514441485, 0.7119668305634089, 0.7085195062014383, 0.7087224404272878, 0.7333067705579136, 0.742122468592383, 0.775920905006032, 0.7796814893865861, 0.8203991443714006, 0.8322321345596579, 0.8557389501174777, 0.8593794656814664, 0.8385191219310562, 0.8167559234250233, 0.7879783617786754, 0.7820862738537059, 0.7956654164637064, …
pre	[0, 15, 30, 45, 60, 75, 90, 105, 120, 135, 150, 165, 180, 195, 210, 225, 240, 255, 270, 285, 300, 315, 330, 345, 360, 375, 390, 405]	[0.6433094537135066, 0.613952417097443, 0.7625298177749015, 0.7338707082671106, 0.7473095118019023, 0.7903148787699443, 0.7556479996600532, 0.7371628233040273, 0.6887476192297521, 0.6921087409485128, 0.740521797188325, 0.7878727702480814, 0.8257684016517542, 0.8226090828371643, 0.8136412597880005, 0.7704087964333813, 0.748516003635134, 0.757604279478676, 0.8184139797500696, 0.8435460912189803, 0.…
pre	[0, 15, 30, 45, 60, 75, 90, 105]	[0.5154135155895542, 0.4712864281020817, 0.4641005571282004, 0.5261162209991186, 0.5901906454915705, 0.7022058899972308, 0.7157251121193635, 0.8044902464932321]
pre	[0, 15, 30, 45, 60, 75, 90, 105, 120, 135, 150, 165, 180, 195, 210, 225, 240, 255, 270, 285, 300, 315, 330, 345, 360, 375, 390, 405, 420, 435, 450, 465, 480, 495, 510, 525, 540, 555, 570, 585, 600, 615, 630, 645, 660]	[0.6637484589692665, 0.6512520077252208, 0.6808806657804208, 0.6560673028025227, 0.6998702513557817, 0.7801047532855651, 0.7994982938652235, 0.7810081854346675, 0.7694893240512277, 0.7316646979149084, 0.755586903666401, 0.7448112990423773, 0.7695526150604558, 0.7605082026489568, 0.7402819193924985, 0.7193270955331271, 0.6988347206569349, 0.7144038193664292, 0.7378577720578733, 0.7535893471497969,…
pre	[30, 45, 60, 75, 90, 105, 120, 135, 150, 165, 180, 195, 210, 225, 240, 255, 270, 285, 300, 315, 330, 345, 360, 375, 390, 405, 420, 435, 450, 465, 480, 495, 510, 525, 540, 555, 570, 585, 600, 615, 630, 645, 660]	[0.3167798201544247, 0.32588183474697946, 0.4044127171231789, 0.4813175641746709, 0.5963885689216338, 0.6220527796027541, 0.6492272762883503, 0.635600076906309, 0.6354685095426645, 0.6455944071156849, 0.6339387974886388, 0.6257392345151535, 0.6090946494380244, 0.6061406456162266, 0.614522085156682, 0.6064164804713549, 0.620381793648408, 0.6365695406914228, 0.6604774288052137, 0.6743971012882729, …
pre	[0, 15, 30, 45, 60, 75, 90, 105, 120, 135, 150, 165, 180, 195, 210, 225, 240, 255, 270, 285, 300, 315, 330, 345, 360, 375, 390, 405, 420, 435, 450, 465, 480, 495, 510, 525, 540, 555, 570, 585, 600, 615, 630, 645, 660]	[0.8796624531353373, 0.8423055486014553, 0.886793522277704, 0.9227770925608795, 0.9683897131362635, 1.0, 0.9882735990087341, 0.9721594611170868, 0.9696498916579407, 0.9677722824921805, 0.9743623114391721, 0.9768718808983183, 0.9827785819333462, 0.9794622026348098, 0.9794622026348098, 0.987159511756808, 1.0, 1.0, 0.9766690753246979, 0.9302590369324628, 0.8706239246026505, 0.8465999302027868, 0.862…
pre	[120, 135, 150, 165, 180, 195, 210, 225, 240, 255, 270, 285, 300, 315, 330, 345, 360, 375, 390, 405, 420, 435, 450, 465, 480, 495, 510, 525, 540, 555, 570, 585, 600, 615, 630, 645, 660]	[0.912356150028574, 0.9209354026725017, 0.9202565006973978, 0.9429681340599813, 0.9713166828956993, 0.9902167643207442, 0.9944388210933014, 0.9657888297952798, 0.9358089224827536, 0.9341885895194969, 0.9628385808175185, 0.9928184881300446, 1.0, 1.0, 1.0, 1.0, 0.987002879923829, 0.9858584129440414, 0.9746120737575991, 0.9876091938337699, 0.9887536608135575, 1.0, 0.9909449340139173, 0.9800683164079…
pre	[0, 15, 30, 45, 60, 75, 90, 105, 120, 135, 150, 165, 180, 195, 210, 225, 240, 255, 270, 285, 300, 315, 330, 345, 360, 375, 390, 405, 420, 435, 450, 465, 480, 495, 510, 525, 540, 555, 570, 585, 600, 615, 630, 645, 660]	[1.0, 0.9981492285571575, 0.9431630258746851, 0.885097776561658, 0.8849754561334798, 0.9313392208694159, 0.989404470182443, 0.9367868910103301, 0.8947364673679584, 0.828305054394337, 0.8003534784136951, 0.7761741926758154, 0.760988644842748, 0.7493561567770038, 0.7400190723346568, 0.7182337465013059, 0.7256672194576352, 0.7302562429782588, 0.7693117063540966, 0.7891590091660478, 0.815367919045259…
pre	[120, 135, 150, 165, 180, 195, 210, 225, 240, 255, 270, 285, 300, 315, 330, 345, 360, 375, 390, 405, 420, 435, 450, 465, 480, 495, 510, 525, 540, 555, 570, 585, 600, 615, 630, 645, 660]	[0.8997625757303104, 0.8771938611509963, 0.9001314270785429, 0.9267033389034794, 0.9213380058187258, 0.8888603136110849, 0.8476843897619698, 0.8289281524941435, 0.8415237248540185, 0.8533709241969087, 0.893101287259304, 0.9164120440973395, 0.9342230879360413, 0.9304388077368381, 0.9422639682064905, 0.9515455462337806, 0.9741148436476245, 0.9877657176550002, 0.977723045030913, 0.9544158950210487, …
pre	[0, 20, 40, 60, 80, 100, 120, 140, 160, 180, 200, 220, 240, 260, 280, 300, 320, 340, 360, 380, 400, 420, 440, 460, 480, 500, 520, 540, 560, 580, 600, 620, 640, 660]	[0.46945959439678964, 0.4557389787262018, 0.49680983038612553, 0.48075343593030667, 0.49060993570123385, 0.45687682525197665, 0.4281518496555437, 0.3608537309322006, 0.35009227397484133, 0.3933641230885036, 0.48680462877230024, 0.5011981356891454, 0.4935982587163681, 0.5508023053625529, 0.6492457483247099, 0.7648415529830435, 0.8192740559702595, 0.8617796479554657, 0.8693289910343265, 0.873065879…
pre	[440, 460, 480, 500, 520, 540, 560, 580, 600, 620, 640, 660]	[0.8764307900387539, 0.8884704439653371, 0.8978193199039065, 0.9149742240078647, 0.9334731479774533, 0.9313008979832395, 0.8991243637755195, 0.8248081651025205, 0.7824714111198263, 0.7731083769532826, 0.7955906977085268, 0.7986475324551566]
pre	[0, 20, 40, 60, 80, 100, 120, 140, 160, 180, 200, 220, 240, 260, 280, 300, 320, 340, 360, 380, 400, 420, 440, 460, 480, 500, 520, 540, 560, 580, 600, 620, 640, 660]	[0.6180602164241993, 0.6742236708495484, 0.7409621038527346, 0.7481805659484696, 0.7557681347752704, 0.7251077906932681, 0.6885672664881191, 0.6649747078920919, 0.6804283887449795, 0.7417641122336835, 0.7940085719227273, 0.8307165896029876, 0.8429038565713034, 0.8694606750654872, 0.8917813238715038, 0.9403274218584735, 0.9634695519217228, 0.9973881772067178, 1.0, 1.0, 1.0, 1.0, 0.992134721828462,…
pre	[0, 20, 40, 60, 80, 100, 120, 140, 160, 180, 200, 220, 240, 260, 280, 300, 320, 340, 360, 380, 400, 420, 440, 460, 480, 500, 520, 540, 560, 580, 600, 620, 640, 660]	[0.6914417155743499, 0.7138430820992513, 0.7899854203676867, 0.8029264928219407, 0.809053864028777, 0.8106242815995882, 0.8429210407746538, 0.8766020262064282, 0.8828358097198882, 0.8926650303664362, 0.929413530688049, 0.9303799802752947, 0.9167968887119731, 0.8921544183923871, 0.9057472192445662, 0.8752459393773387, 0.8492470977464587, 0.8204259994917433, 0.8275129433138302, 0.8281696838113762, …
pre	[280, 300, 320, 340, 360, 380, 400, 420, 440, 460, 480, 500, 520, 540, 560, 580, 600, 620, 640, 660]	[0.9225076845290765, 0.917673110824183, 0.8726140107070992, 0.8323185462128561, 0.849307916871339, 0.8426762183894967, 0.8526529121512395, 0.8617637559484906, 0.8673767299506477, 0.8599667869085721, 0.8477918956135128, 0.8485796822734075, 0.8658143588107342, 0.8686537625002559, 0.8501782005400993, 0.7916034039940975, 0.7554950859054083, 0.7367411207011877, 0.7708255151192006, 0.8111684553707912]
pre	[0, 20, 40, 60, 80, 100, 120, 140, 160, 180, 200, 220, 240, 260, 280, 300, 320, 340, 360, 380, 400, 420, 440, 460, 480, 500, 520, 540, 560, 580, 600, 620, 640, 660]	[0.8286068817904154, 0.9056075525675479, 0.9693912215283004, 0.9912449013479371, 0.9959611955059353, 0.9959611955059353, 1.0, 1.0, 0.9990789047929733, 0.9857071270444813, 0.974757654711332, 0.9756787499183587, 0.9470691702191963, 0.9381772423460889, 0.938177242346089, 0.9312154231120185, 0.8608951358068128, 0.7729000499179363, 0.7406368741347308, 0.7686556891045412, 0.8181504973216939, 0.87297847…
pre	[0, 20, 40, 60, 80, 100, 120, 140, 160, 180, 200, 220, 240, 260, 280, 300, 320, 340, 360, 380, 400, 420, 440, 460, 480, 500, 520, 540, 560, 580, 600, 620, 640, 660]	[0.5741109791011314, 0.6576971193300521, 0.7852442448603889, 0.8732628417180344, 0.9108842528962305, 0.8881426515522186, 0.8865274401177098, 0.8709183403281772, 0.8839773321449709, 0.8551251378022043, 0.8633566145746832, 0.7839561566899613, 0.73785761377669, 0.7100174205569951, 0.8105680103006726, 0.8554940269747132, 0.8832223974990479, 0.8415851426859758, 0.8020898168619568, 0.7500686270061805, …
pre	[440, 460, 480, 500, 520, 540, 560, 580, 600, 620, 640, 660]	[0.7393712326880966, 0.7677454652415557, 0.7694437949090124, 0.7825709194432405, 0.8021562002204613, 0.8183775959689182, 0.7993417678870886, 0.7430703855567126, 0.6778851674016493, 0.6406970097015757, 0.6195834578111006, 0.6136161746895515]
pre	[0, 20, 40, 60, 80, 100, 120, 140, 160, 180, 200, 220, 240, 260, 280, 300, 320, 340, 360, 380, 400, 420, 440, 460, 480, 500, 520, 540, 560, 580, 600, 620, 640, 660]	[0.5346158391204647, 0.5403011648216344, 0.6096284085316411, 0.6664397883021437, 0.7417245600833686, 0.7523780426231436, 0.7494844866933615, 0.7109126173281203, 0.7072747334844998, 0.7154738208428163, 0.7400609289190717, 0.7108749929800408, 0.6947929410071888, 0.7004668691638672, 0.7456168699148836, 0.7302922183725039, 0.707949830248345, 0.7081356328593976, 0.7656076622723177, 0.7990833073354059,…
pre	[480, 500, 520, 540, 560, 580, 600, 620, 640, 660]	[0.7015017473321937, 0.6866550761859034, 0.706781136526358, 0.7389218715837201, 0.759080935069934, 0.7453870300195469, 0.7189519656731914, 0.7177643068147054, 0.7348899500480578, 0.7488799137952031]
pre	[0, 20, 40]	[0.5040341069710524, 0.46745335655280823, 0.4879828986256542]
pre	[0, 20, 40, 60, 80, 100, 120, 140]	[0.5819007583970629, 0.5651578515110504, 0.5936617152514386, 0.6022541603513086, 0.6012380780638786, 0.5710733737972986, 0.5894301186141824, 0.5201965348528654]
pre	[0, 20, 40, 60, 80, 100, 120, 140, 160, 180, 200, 220, 240, 260, 280, 300, 320, 340, 360, 380, 400, 420, 440, 460, 480, 500, 520, 540, 560, 580, 600, 620, 640, 660]	[0.6895036326692909, 0.7175161934993869, 0.774735242451066, 0.78835967413302, 0.7634912276482431, 0.7230859170320892, 0.6884631316831965, 0.6425066040283475, 0.6232184072887343, 0.6281451086920636, 0.644547058485619, 0.6304995930511487, 0.647460526850137, 0.6678461890148742, 0.7374528546491668, 0.7094157367869461, 0.6984110444611077, 0.6645600965083224, 0.7140070276338907, 0.7592695573590585, 0.7…
pre	[360, 380, 400, 420, 440, 460, 480, 500, 520, 540, 560, 580, 600, 620, 640, 660]	[0.6499825860745273, 0.6806481627536005, 0.6897846276022862, 0.7064863030730285, 0.7002038073138146, 0.67454940672374, 0.6492207306598625, 0.6493749874229661, 0.6801939409459452, 0.687346238980593, 0.6722383332053683, 0.6369835584919564, 0.6157961595487467, 0.6192714551536899, 0.6145214932426458, 0.6067575495878031]
pre	[0, 20, 40, 60, 80, 100, 120, 140, 160, 180, 200, 220, 240, 260, 280, 300, 320, 340, 360, 380, 400, 420, 440, 460, 480, 500, 520, 540, 560, 580, 600, 620, 640, 660]	[0.8081334883382306, 0.818402133455855, 0.8547804162063803, 0.8659578403573674, 0.8968253115809164, 0.8853057866603483, 0.8693187270431205, 0.8226556679825654, 0.7675883583180364, 0.7223695078694453, 0.7132267768014174, 0.673942596776428, 0.6749859349219225, 0.7002119815078237, 0.773815899004105, 0.7845670334620394, 0.7616939928150016, 0.7220859330550069, 0.7118277073772316, 0.6869939670152888, 0…
pre	[480, 500, 520, 540, 560, 580, 600, 620, 640, 660]	[0.7656437403507003, 0.8026306313260188, 0.8230476198903562, 0.8159032866893771, 0.8072487956276642, 0.7621493365937163, 0.7229976086642363, 0.6855562911518396, 0.682948107803607, 0.6857107537165374]
pre	[0, 20, 40, 60, 80, 100, 120, 140, 160, 180, 200, 220, 240, 260, 280, 300, 320, 340, 360, 380, 400, 420, 440, 460, 480, 500, 520, 540, 560, 580, 600, 620, 640, 660]	[0.6912455213773606, 0.6698693011899088, 0.7054835903297567, 0.7175337299684091, 0.7610967708766113, 0.7616846877287268, 0.7686730130208628, 0.7391707525870744, 0.703118086553808, 0.6652197637757657, 0.6587803502930779, 0.6348147062456323, 0.6305832476037309, 0.679267599372701, 0.7550544679907808, 0.7880515236854778, 0.7644396057688333, 0.7165752257881396, 0.6860309353543306, 0.6723301740460097, …
pre	[400, 420, 440, 460, 480, 500, 520, 540, 560, 580, 600, 620, 640, 660]	[0.7679014965156602, 0.8139508417225224, 0.801246451040924, 0.7901308249512796, 0.7833729603772072, 0.8164401747478248, 0.8331179858024363, 0.8190457663624957, 0.7962462067386286, 0.7531527010428833, 0.7356218270973455, 0.7561272660540929, 0.7930375988517236, 0.8249576265721293]
pre	[0, 20, 40, 60, 80, 100, 120, 140, 160, 180, 200, 220, 240, 260, 280, 300, 320, 340, 360, 380, 400, 420, 440, 460, 480, 500, 520, 540, 560, 580, 600, 620, 640, 660]	[0.9867585552335272, 1.0, 0.9935838676936436, 0.9935838676936436, 0.9763120512738689, 0.9747895608117322, 0.9702377411529244, 0.9629697323983728, 0.9709083551668661, 0.9754601748256738, 0.9819699813299132, 0.929713457591526, 0.8536420618605357, 0.8040610234921624, 0.8135771705911125, 0.8030839548872626, 0.7860815158639355, 0.742435918151839, 0.7571755931851148, 0.7585095945126293, 0.7756796378099…
pre	[280, 300, 320, 340, 360, 380, 400, 420, 440, 460, 480, 500, 520, 540, 560, 580, 600, 620, 640, 660]	[0.9953248476783467, 0.9559712370333875, 0.8943309408138934, 0.8371023320588686, 0.8107187689404659, 0.7929640574720974, 0.7763262974704231, 0.7914808063781885, 0.8194060105329287, 0.8633196474465387, 0.8840803675843457, 0.8881650753582665, 0.9213257207948199, 0.939954146454855, 0.9449922675046621, 0.8994960344605206, 0.858925175144606, 0.8409875774219713, 0.854748469427324, 0.8927216231870131]
pre	[0, 20, 40, 60, 80, 100, 120, 140, 160, 180, 200, 220, 240, 260, 280, 300, 320, 340, 360, 380, 400, 420, 440, 460, 480, 500, 520, 540, 560, 580, 600, 620, 640, 660]	[0.7054001758595584, 0.7244574322862353, 0.7586904218290861, 0.8066457524983689, 0.8549787716692938, 0.897883132086525, 0.9167769310230724, 0.8941338151363899, 0.8790151827459939, 0.8776022637338539, 0.9179065129184242, 0.9037938613701738, 0.8702806487758133, 0.8463092638344217, 0.8844757754775671, 0.9504130284438005, 0.937891056631171, 0.9408291195821485, 0.9328521825141518, 0.9291916510031895, …
pre	[0, 20, 40, 60, 80, 100, 120, 140, 160, 180, 200, 220, 240, 260, 280, 300, 320, 340, 360, 380, 400, 420, 440, 460, 480, 500, 520, 540, 560, 580, 600, 620, 640, 660]	[0.921206227528558, 0.9148654697690896, 0.9692640452393885, 0.9683726187773711, 0.93788084269662, 0.8852090573225225, 0.8542276850039047, 0.8162345590780365, 0.7827649263333732, 0.7483497512920715, 0.7344563630041069, 0.7109953108671597, 0.6977309399461123, 0.7160614193603839, 0.7753158036956221, 0.7884214730877762, 0.7734839113482264, 0.7257888535283534, 0.7001673601015975, 0.6948761967938414, 0…
pre	[0, 20, 40, 60, 80, 100, 120, 140, 160, 180, 200, 220, 240, 260, 280, 300, 320, 340, 360, 380, 400, 420, 440, 460, 480, 500, 520, 540, 560, 580, 600, 620, 640, 660]	[0.7057593383655503, 0.6615297492837384, 0.6929864821278019, 0.6796705256778512, 0.7291373916562877, 0.7495882570049993, 0.7322810581007723, 0.6811546090460733, 0.6812116123454989, 0.7224939010986325, 0.7701402305073821, 0.7901338294520234, 0.7810260312068463, 0.7814513159236166, 0.7824589410704976, 0.8125822939483381, 0.8321293726031431, 0.8081913832795563, 0.7219244662871441, 0.6862126468532104…
pre	[0, 20, 40, 60, 80, 100, 120, 140, 160, 180, 200, 220, 240, 260, 280, 300, 320, 340, 360, 380, 400, 420, 440, 460, 480, 500, 520, 540, 560, 580, 600, 620, 640, 660]	[0.45207117051726825, 0.42880414245063436, 0.4877228498770591, 0.5327081590191246, 0.5525513353157226, 0.5619226423733225, 0.5421872643189232, 0.5852282023179273, 0.6006311193449277, 0.6831280170056081, 0.7198021118705217, 0.7929552590032743, 0.7858667102794344, 0.8024550986263718, 0.8064379208247905, 0.8732319269255058, 0.8565407118742772, 0.8401119692141764, 0.7749234154018646, 0.76241525141240…
pre	[0, 20, 40, 60, 80, 100, 120, 140, 160, 180, 200, 220, 240, 260, 280, 300, 320, 340, 360, 380, 400, 420, 440, 460, 480, 500, 520, 540, 560, 580, 600, 620, 640, 660]	[0.504633383445244, 0.4435201735876931, 0.44262245191082367, 0.44656454182144345, 0.49124633352695807, 0.5677619792248133, 0.5889363578233794, 0.6011932271389382, 0.5881649623816737, 0.6087283091498713, 0.6200313966823282, 0.6246819984677688, 0.628809742033755, 0.6425994514608494, 0.6584215672054157, 0.6665768262154007, 0.6602260143967865, 0.5894571470878649, 0.49812544441644135, 0.46514773773812…
pre	[0, 20, 40, 60, 80, 100, 120, 140, 160, 180, 200, 220, 240, 260, 280, 300, 320, 340, 360, 380, 400, 420, 440, 460, 480, 500, 520, 540, 560, 580, 600, 620, 640, 660]	[0.7353465915151869, 0.6867986026921807, 0.7289534710765492, 0.772745736341216, 0.823120116450874, 0.8310398822554351, 0.7828267384190645, 0.7301708280683554, 0.6857234486077606, 0.7435633332941519, 0.747136839571267, 0.7837478620681884, 0.7333172384970782, 0.7661887498111545, 0.7885583554768535, 0.8329293645145928, 0.8339064041580562, 0.8352042768103325, 0.7990473330656985, 0.7936982863853786, 0…
pre	[0, 20, 40, 60, 80, 100, 120, 140, 160, 180, 200, 220, 240, 260, 280, 300, 320, 340, 360, 380, 400, 420, 440, 460, 480, 500, 520, 540, 560, 580, 600, 620, 640, 660]	[0.8429842045668279, 0.7798783151731681, 0.7815621301003145, 0.717490267776542, 0.700830129329725, 0.7410155856179991, 0.7797659451289181, 0.7324797849865866, 0.6656450009276893, 0.6024103544052912, 0.5746550973611425, 0.5668587191579989, 0.538379152463931, 0.5650899194011277, 0.6046298768419761, 0.6675572152248316, 0.7001434511752929, 0.6690776104638573, 0.6642854193436559, 0.6604152837217021, 0…
pre	[20, 40, 60, 80, 100, 120, 140, 160, 180, 200, 220, 240, 260, 280, 300, 320, 340, 360, 380, 400, 420, 440, 460, 480, 500, 520, 540, 560, 580, 600, 620, 640, 660]	[0.8931782061589427, 0.8663969456495509, 0.7852484024423217, 0.7681289985510085, 0.7360993772233281, 0.7134269361630974, 0.5941608421690856, 0.5705188192515851, 0.5891037172021677, 0.6369904779887839, 0.6399494334441511, 0.6093750073020788, 0.6824801310310947, 0.7044478088456126, 0.7785364050417, 0.7714298235291873, 0.746299199946288, 0.6885136310904896, 0.6592306734135326, 0.6364197639229355, 0.…
pre	[0, 20, 40, 60, 80, 100, 120, 140, 160, 180, 200, 220, 240, 260, 280, 300, 320, 340, 360, 380, 400, 420, 440, 460, 480, 500, 520, 540, 560, 580, 600, 620, 640, 660]	[0.645263505362016, 0.6069191901299157, 0.6546457757846086, 0.7314093216418511, 0.8017558217188827, 0.882279890458331, 0.8557739804788568, 0.8006454637025101, 0.7061058143842455, 0.7242553425660451, 0.7529072719520329, 0.8110768301235591, 0.8043998065328072, 0.8129885913024095, 0.8028181599910301, 0.8289312558889704, 0.8628054615089212, 0.8481833961869355, 0.7455831629920615, 0.620141258791592, 0…
pre	[660]	[0.6181015150512755]
pre	[0, 20, 40, 60, 80, 100, 120, 140, 160, 180, 200, 220, 240, 260, 280, 300, 320, 340, 360, 380, 400, 420, 440, 460, 480, 500, 520, 540, 560, 580, 600, 620, 640, 660]	[0.5720510628169407, 0.5025974940029106, 0.5151630233282307, 0.5230733417510481, 0.550165498459672, 0.6191602798109694, 0.7036236991897128, 0.7547694316156784, 0.718120901739263, 0.7450692237878931, 0.7805125673427478, 0.8804059675673774, 0.8885863900262425, 0.8771085842151215, 0.8185237389751653, 0.8046795901260562, 0.7809488562532664, 0.7707495408432393, 0.7040343555720755, 0.6834176944791385, …
pre	[0, 20, 40, 60, 80, 100, 120, 140, 160, 180, 200, 220, 240, 260, 280, 300, 320, 340, 360, 380, 400, 420, 440, 460, 480, 500, 520, 540, 560, 580, 600, 620, 640, 660]	[0.6836148551837966, 0.682926891495594, 0.7144776379417289, 0.705197467068276, 0.7500799518987162, 0.7750934138467684, 0.7656494816296954, 0.705593169956806, 0.6520722261669126, 0.6315993656893805, 0.6266310979755233, 0.6665746104100161, 0.6687859532599302, 0.6916291622240568, 0.7215909480612045, 0.7908995015015748, 0.8429437847063802, 0.8716423133095051, 0.8115074485260926, 0.8090997680230506, 0…
pre	[0, 20, 40, 60, 80, 100, 120, 140, 160, 180, 200, 220, 240, 260, 280, 300, 320, 340, 360, 380, 400, 420, 440, 460, 480, 500, 520, 540, 560, 580, 600, 620, 640, 660]	[0.6354278646796722, 0.559146734695073, 0.5419872756226919, 0.5518324930190804, 0.6267132938260297, 0.7098954592533618, 0.7689176812292292, 0.764173724298511, 0.7745135573744782, 0.8304080225971474, 0.8184276780813864, 0.7650639682878998, 0.6800645737518339, 0.7031937238860552, 0.736051623154845, 0.7752369353310199, 0.7432601127771538, 0.6697333718880852, 0.5561759547279693, 0.4980351117435378, 0…
pre	[0, 20, 40, 60, 80, 100, 120, 140, 160, 180, 200, 220, 240, 260, 280, 300, 320, 340, 360, 380, 400, 420, 440, 460, 480, 500, 520, 540, 560, 580, 600, 620, 640, 660]	[0.5952935281228956, 0.5180115152567873, 0.5577380089990361, 0.582140633245587, 0.708629191017829, 0.8507208697984397, 0.9197911690333657, 0.8838590925534554, 0.8644253590916802, 0.8969642027478218, 0.9805662665382248, 1.0, 1.0, 1.0, 1.0, 0.982623811793593, 0.982623811793593, 0.9454787009088131, 0.8996962629578791, 0.8374206053745895, 0.8301082864540241, 0.8679462871730728, 0.9302219447563621, 0.…
pre	[0, 20, 40, 60, 80, 100, 120, 140, 160, 180, 200, 220, 240, 260, 280, 300, 320, 340, 360, 380, 400, 420, 440, 460, 480, 500, 520, 540, 560, 580, 600, 620, 640, 660]	[0.9569842375944377, 0.9664888548712326, 1.0, 1.0, 1.0, 0.9986240128654904, 0.9986240128654904, 0.9986240128654904, 1.0, 0.9434064661673212, 0.8459073562161749, 0.8150976150947558, 0.7883915701635464, 0.8416020700219972, 0.8678516968659237, 0.9266623758244051, 0.9523597268462284, 0.9569198411237213, 0.9814087409291279, 1.0, 1.0, 1.0, 0.9906251785915993, 0.9906251785915993, 0.9906251785915993, 1.0…
pre	[0, 15, 30, 45, 60, 75, 90, 105, 120, 135, 150, 165, 180, 195, 210, 225, 240, 255, 270, 285, 300, 315, 330, 345, 360, 375, 390, 405, 420, 435, 450, 465, 480, 495, 510, 525, 540, 555, 570, 585, 600, 615, 630, 645, 660]	[0.9010739359662013, 0.8721113606319655, 0.8613567571435506, 0.8836813430608235, 0.9069008676859118, 0.905643686573713, 0.9053103716579343, 0.9181709467927219, 0.8998688219555614, 0.8890728259591131, 0.8407775026116089, 0.8348999046296778, 0.8566419227354953, 0.8828678981467176, 0.9049220462076968, 0.8886318951166913, 0.8627912444220066, 0.8467643323942914, 0.8313930095186236, 0.8549317072594206,…
pre	[585, 600, 615, 630, 645, 660]	[0.7876555438165473, 0.7958317721316783, 0.7713473588324055, 0.7899261935294707, 0.7751419562911299, 0.8079227949934312]
pre	[0, 15, 30, 45, 60, 75, 90, 105, 120, 135, 150, 165, 180, 195, 210, 225, 240, 255, 270, 285, 300, 315, 330, 345, 360, 375, 390, 405, 420, 435, 450, 465, 480, 495, 510, 525, 540, 555, 570, 585, 600, 615, 630, 645, 660]	[0.7338597416446827, 0.810085624870902, 0.8678429061753721, 0.9064105057580738, 0.9421870278903265, 0.95328205864032, 0.9408202755885596, 0.8680141649865637, 0.8454674133597558, 0.8842279303000747, 0.9623810738003287, 0.9905808194890221, 0.9987357220998377, 0.9987357220998377, 1.0, 1.0, 1.0, 1.0, 0.9906867009218098, 0.9839909276099391, 0.9836677798166925, 0.9792900919643666, 0.9745035833670256, 0…
pre	[135, 150, 165, 180, 195, 210, 225, 240, 255, 270, 285, 300, 315, 330, 345, 360, 375, 390, 405, 420, 435, 450, 465, 480, 495, 510, 525, 540, 555, 570, 585, 600, 615, 630, 645, 660]	[0.8780414613783121, 0.893178099694046, 0.857704763588551, 0.869811443904593, 0.8332806498085854, 0.8483846377985474, 0.7961873590141305, 0.8348994815856902, 0.8455147935543205, 0.8833050765990257, 0.8734702159764588, 0.8706398789589618, 0.8539873808658683, 0.877689917143753, 0.8843155089481503, 0.8940758336598905, 0.8735560382850723, 0.8738600886791034, 0.8863152703340041, 0.9293437501611445, 0.…
pre	[0, 15, 30, 45, 60, 75, 90, 105, 120, 135, 150, 165, 180, 195, 210, 225, 240, 255, 270, 285, 300, 315, 330, 345, 360, 375, 390, 405, 420, 435, 450, 465, 480, 495, 510, 525, 540, 555, 570, 585, 600, 615, 630, 645, 660]	[0.6409699598046568, 0.7076833496550848, 0.6831419625548962, 0.6289710913997734, 0.6173684598429033, 0.7491058018663607, 0.9031024250153625, 0.9880302496792769, 0.9081798773595698, 0.8122610380310715, 0.737505425292368, 0.7272307722714144, 0.7514425920204051, 0.7652502852311184, 0.8074967829504455, 0.8437812834688864, 0.8787131124872052, 0.8830463719530455, 0.8743750827401809, 0.8533292037973211,…
pre	[30, 45, 60, 75, 90, 105, 120, 135, 150, 165, 180, 195, 210, 225]	[0.6244419973395013, 0.7669216310852963, 0.8415704134637427, 0.8881296044434356, 0.8917598226342079, 0.8958994935659899, 0.9026393701315502, 0.9137167613303324, 0.9171226127648565, 0.9205545874206581, 0.9169402336987537, 0.9066415437880302, 0.9141787433023507, 0.8905841341734926]
pre	[0, 15, 30, 45, 60, 75, 90, 105, 120, 135, 150, 165, 180, 195, 210, 225, 240, 255, 270, 285, 300, 315, 330, 345, 360, 375, 390, 405, 420, 435, 450, 465, 480, 495, 510, 525, 540, 555, 570, 585, 600, 615, 630, 645, 660]	[0.8919056459969492, 0.9382392759810632, 0.9598903702340339, 0.9832451195016793, 0.9991668525484032, 0.9818877946044539, 0.9736579443575585, 0.973408215278516, 0.9723403338423856, 0.9757510487152731, 0.9588460532377686, 0.9611783205608906, 0.95777826647023, 0.9636358456510278, 0.9744291282567487, 0.9589087817294288, 0.9665664497187715, 0.9470830193426737, 0.957536917226781, 0.9336156132629799, 0.…
pre	[630, 645, 660]	[0.9407022603709666, 0.8944069168631447, 0.8904439275872911]
pre	[0, 15, 30, 45, 60, 75, 90, 105, 120, 135, 150, 165, 180, 195, 210, 225, 240, 255, 270, 285, 300, 315, 330, 345, 360, 375, 390, 405, 420]	[0.5509818221710657, 0.5024467659002959, 0.5510488209792888, 0.6048361771259705, 0.6619533019528793, 0.7059854450485631, 0.7577257137829264, 0.8004266907139436, 0.8675536967328631, 0.9350156442877559, 0.9646453141118426, 0.9478625456252826, 0.9252087594498523, 0.905169624675849, 0.8867843669934196, 0.87539846817364, 0.8597947892010108, 0.8441801256719126, 0.8265828020819117, 0.8280367229118926, 0…
pre	[15, 30, 45, 60, 75, 90, 105, 120, 135, 150, 165, 180, 195, 210, 225, 240, 255, 270, 285, 300, 315, 330, 345, 360, 375, 390]	[0.5977851352869136, 0.7127176798600777, 0.8107476110827685, 0.8765827838970459, 0.836212999763798, 0.7812490018862995, 0.7181595437644663, 0.7173111310179104, 0.7572261121920226, 0.8010196073921493, 0.8012393475002894, 0.8339904644783048, 0.8632775309828083, 0.9204204540650878, 0.9091243830005298, 0.9110060593593784, 0.8908668839429265, 0.8919614909516443, 0.8926272130378624, 0.8895232478997036,…
pre	[0, 15, 30, 45, 60, 75, 90, 105]	[0.46340377883647066, 0.4634043954874425, 0.4492661761412946, 0.4737761185612987, 0.5249260149342935, 0.5117876128521757, 0.5192837860347385, 0.4578861164210248]
pre	[0, 15, 30, 45, 60, 75, 90, 105, 120, 135, 150, 165, 180, 195, 210, 225, 240, 255]	[0.611811397683765, 0.5783967067592554, 0.5758845223947545, 0.6312906364924895, 0.7047404761034225, 0.747053283829033, 0.7872201898628877, 0.7908724541161898, 0.7867243696455478, 0.8025882588042142, 0.7965076175150894, 0.8271588421397574, 0.8293422485337163, 0.8714715744997505, 0.8643087507001663, 0.8680222591284134, 0.820802220322385, 0.8590304927508626]
pre	[0, 15, 30, 45, 60, 75]	[0.6859934838623579, 0.6841770911303516, 0.7120544088054744, 0.7095867492426754, 0.7997859313262127, 0.6615796500477312]
pre	[0, 15, 30, 45, 60, 75, 90, 105, 120, 135, 150, 165, 180, 195, 210, 225, 240, 255, 270, 285, 300, 315]	[0.496309917635332, 0.39281826900617417, 0.39030405592484135, 0.4622431125668176, 0.5298401281688288, 0.5190690234348111, 0.5016834503792263, 0.4938026316546405, 0.5106337490394063, 0.5593246302739745, 0.6068409563774569, 0.6689685078158766, 0.7301671366287684, 0.7809243353271983, 0.8384248713466081, 0.845885928058157, 0.8309796523806229, 0.7950494998582417, 0.7755865538781026, 0.76264033785225, …
pre	[0, 15, 30, 45, 60, 75]	[0.7544439530171996, 0.7784561098869326, 0.7973873899833617, 0.8266511557571592, 0.8756280067312614, 0.8563695797876838]
pre	[0, 15, 30, 45, 60, 75, 90, 105, 120, 135, 150, 165, 180, 195, 210, 225, 240, 255, 270, 285, 300, 315, 330, 345, 360, 375, 390, 405, 420, 435, 450, 465, 480, 495, 510, 525, 540, 555, 570, 585, 600, 615, 630, 645, 660]	[0.9793833870716219, 1.0, 0.9900497584528919, 0.988318457787715, 0.9640186909409755, 0.9461176309801022, 0.9313845417500181, 0.9556843085967577, 0.9835356101047391, 0.9929376394321565, 0.9835891929330994, 0.9486012342892636, 0.9271370418670043, 0.9313788016104875, 0.9306976371286794, 0.910234686613873, 0.8617072025169202, 0.8507685893751104, 0.860334048963023, 0.8844621093923303, 0.88203297523206…
pre	[15, 30, 45, 60, 75, 90, 105, 120, 135, 150, 165, 180, 195, 210, 225, 240, 255, 270, 285, 300, 315, 330, 345, 360, 375, 390, 405, 420, 435, 450, 465, 480, 495, 510, 525, 540, 555, 570, 585, 600, 615, 630, 645, 660]	[0.8402485376811137, 0.8514513735150077, 0.8693736468899441, 0.8983653392234761, 0.9126116341773511, 0.9324296343657216, 0.960520283512038, 0.9542742479445923, 0.9620535033723945, 0.9528731609587501, 0.9716407599255493, 0.9691304051823358, 0.9563393887284867, 0.95380756248843, 0.9545043656639088, 0.9471589219721489, 0.918481662927216, 0.9279583482335817, 0.9403812474398711, 0.9715903327248605, 0.…
pre	[0, 15, 30, 45, 60, 75, 90, 105, 120, 135, 150, 165, 180, 195, 210, 225, 240, 255, 270, 285, 300, 315, 330, 345, 360, 375, 390, 405, 420, 435, 450, 465, 480, 495, 510, 525, 540, 555, 570, 585, 600, 615, 630, 645, 660]	[0.7024273298235766, 0.7136259878060414, 0.7440518056893753, 0.780612809068229, 0.7823120052941919, 0.7546575667069021, 0.6867484397667097, 0.6894007014179154, 0.6974201087825674, 0.7666554490396232, 0.7616540487420499, 0.7825915006323716, 0.7709179679613234, 0.7860785264668241, 0.8089714354445207, 0.8568916296526146, 0.8933707822814813, 0.9073845445817433, 0.9034939157466537, 0.886441698676034, …
pre	[0, 15, 30, 45, 60, 75, 90, 105, 120, 135, 150, 165, 180, 195, 210, 225, 240, 255, 270, 285, 300, 315, 330, 345, 360, 375, 390, 405, 420, 435, 450, 465, 480, 495, 510, 525, 540, 555, 570, 585, 600, 615, 630, 645, 660]	[0.8632946461318979, 0.8655193718291799, 0.8996722736836822, 0.9537339999704519, 0.9879673159120328, 0.9756799809554842, 0.9516585899875837, 0.8963472947971395, 0.8628874154160225, 0.8396348540838204, 0.8306076998591699, 0.8374129023078668, 0.8709982716508655, 0.9079114588959403, 0.9071744506756595, 0.8852562366105058, 0.8887752965411501, 0.9230192494082251, 0.9586260464304827, 0.9855072307585351…
pre	[135, 150, 165, 180, 195, 210, 225, 240]	[0.8747349493651996, 0.8470398057161511, 0.8301479724856092, 0.8306285735375379, 0.8426753744007996, 0.8418935842951099, 0.8526251630492182, 0.8168851895571849]
pre	[0, 15, 30, 45, 60, 75, 90, 105, 120, 135, 150, 165, 180, 195, 210, 225, 240, 255, 270, 285, 300, 315, 330, 345, 360, 375, 390, 405, 420, 435, 450, 465, 480, 495, 510, 525, 540, 555, 570, 585, 600, 615, 630, 645, 660]	[0.7458317586372406, 0.7615379798635048, 0.7629778718159884, 0.7702203039327373, 0.7782587023999911, 0.8103021446588295, 0.800593173833974, 0.8096676711345893, 0.7943316859493422, 0.8054236624344749, 0.7822274674168216, 0.796832168728002, 0.8121058295535407, 0.8599863265068834, 0.9094978967018393, 0.9402576498514477, 0.9506457428995364, 0.9403818251995228, 0.9440114057003092, 0.9341791131930743, …
pre	[0, 15, 30, 45, 60, 75, 90, 105, 120, 135, 150, 165, 180, 195, 210, 225, 240, 255, 270, 285, 300]	[0.7113713633886388, 0.7059156551285731, 0.6859538847524648, 0.6381682495352633, 0.6089539104978962, 0.6068177468665549, 0.6147143469025088, 0.6457377029025371, 0.6997822975883317, 0.7877924405312521, 0.8523653541342947, 0.9250802863613078, 0.9655935982962705, 0.986248510280577, 0.9585717814103804, 0.9440694417548213, 0.9548857966144415, 0.985497660344441, 0.9332732911328478, 1.0, 0.7998198733985…
pre	[0, 15, 30, 45, 60, 75, 90, 105, 120, 135, 150, 165, 180, 195, 210, 225, 240, 255, 270, 285, 300, 315, 330, 345, 360, 375, 390, 405, 420, 435, 450, 465, 480, 495, 510, 525, 540, 555, 570, 585, 600, 615, 630, 645, 660]	[0.6450277618437269, 0.7858063254027113, 0.7925078261058841, 0.7859542783938908, 0.8061075206738146, 0.8413069025618664, 0.845293328733271, 0.838069505982407, 0.7928894164370975, 0.8014562722408572, 0.8175476520796351, 0.8952118974448379, 0.9332378852864679, 0.9738277537976735, 0.9286768074469594, 0.8893183158003778, 0.806186853863473, 0.7625469874303468, 0.7212182193915581, 0.7148064812195374, 0…
pre	[0, 15, 30, 45, 60, 75, 90, 105, 120, 135, 150, 165, 180, 195, 210, 225, 240, 255, 270, 285, 300, 315, 330, 345, 360, 375, 390, 405, 420, 435, 450, 465, 480, 495, 510, 525, 540, 555, 570, 585, 600, 615, 630, 645, 660]	[0.4324532827404229, 0.5609181262794531, 0.6075238828834508, 0.620852795980336, 0.6232122005964443, 0.6615323170163964, 0.6510522679733604, 0.6541998165147355, 0.6262741911241649, 0.6385612941661246, 0.6301901453522788, 0.6427390176731554, 0.6651700061026607, 0.712399718105787, 0.7691883041534258, 0.8255161442622874, 0.8567085688496121, 0.8703081604188373, 0.8572448864779192, 0.8319077389948847, …
pre	[0, 15, 30, 45, 60, 75, 90, 105, 120, 135, 150, 165, 180, 195, 210, 225, 240, 255, 270, 285, 300, 315, 330, 345, 360, 375, 390, 405, 420, 435, 450, 465, 480, 495, 510, 525, 540, 555, 570, 585, 600, 615, 630, 645, 660]	[0.8423690076194319, 0.8600117980352873, 0.8511860080948596, 0.8429117675086596, 0.835500970171172, 0.8755733197492832, 0.8665751670556521, 0.8557334785040842, 0.820193546373666, 0.8307313450689487, 0.8249311836111209, 0.8611319690628895, 0.8823995265870491, 0.9102068018827897, 0.9090439907356137, 0.9366219830372372, 0.9509265685202296, 0.9472286316319778, 0.9291551435475447, 0.9150110446412237, …
pre	[570, 585, 600, 615, 630, 645, 660]	[0.7083983150675041, 0.7604484234625047, 0.766598591141831, 0.7743639573819228, 0.7460628660958829, 0.7650631928783421, 0.7782935698792595]
pre	[0, 15, 30, 45, 60, 75, 90, 105, 120, 135, 150, 165, 180, 195, 210, 225, 240, 255, 270, 285, 300, 315, 330, 345, 360, 375, 390, 405, 420, 435, 450, 465, 480, 495, 510, 525, 540, 555, 570, 585, 600, 615, 630, 645, 660]	[0.6736165778434288, 0.6490283136819888, 0.5640616015976664, 0.5176140628923124, 0.5059271297594555, 0.5235749489280578, 0.5350967204503108, 0.5714801113131512, 0.5634251437066583, 0.5749575261100549, 0.5804072390749075, 0.6451524338167359, 0.688464622460032, 0.7290960613427703, 0.7256161621419895, 0.7330975114057038, 0.6924201844398841, 0.7037671381104297, 0.7100359424088835, 0.7240069354203541,…
pre	[645, 660]	[0.7650047867182757, 0.7851814930329022]
pre	[0, 15, 30, 45, 60, 75, 90, 105, 120, 135, 150]	[0.6388364832767222, 0.6105728080286528, 0.5758531693351753, 0.5474905523135858, 0.5669174845908828, 0.6047543417629511, 0.6223200282831657, 0.5932390995995471, 0.5431118617096476, 0.5365935807226221, 0.49984125471301133]
pre	[0, 15, 30, 45, 60, 75, 90, 105, 120, 135, 150, 165, 180, 195, 210, 225, 240, 255, 270, 285]	[0.7624365649399848, 0.7335787311318801, 0.7184166203670693, 0.7127602993501542, 0.7148272640101586, 0.7278880163433533, 0.7037485372375724, 0.6796454934632462, 0.6313122730008773, 0.6637643193803971, 0.7111141368313577, 0.8061561717138499, 0.8387792956558461, 0.8610565705008977, 0.8449260267947815, 0.8607481257111868, 0.8561821874021346, 0.8537994074685947, 0.8571702407886339, 0.8138932777195954]
pre	[0, 15, 30, 45, 60, 75, 90, 105, 120, 135, 150, 165, 180, 195, 210, 225, 240, 255, 270, 285, 300, 315, 330, 345, 360, 375, 390, 405, 420, 435, 450, 465, 480, 495, 510, 525, 540, 555, 570, 585, 600, 615, 630, 645, 660]	[0.18707761050043237, 0.25424418200575655, 0.3745861953423802, 0.4656704589824617, 0.5569523583309421, 0.6125325831480578, 0.6264035343136637, 0.6230572071673582, 0.605471888096149, 0.6164906608384366, 0.650574923229429, 0.7231709110722974, 0.770304385906945, 0.7968367597976496, 0.7978169848694829, 0.788217352868978, 0.7853345310360279, 0.7790380220587894, 0.8175705403951943, 0.8257061919714012, …
pre	[0, 15, 30, 45, 60, 75, 90, 105, 120, 135, 150, 165, 180, 195, 210, 225, 240, 255, 270, 285, 300, 315, 330, 345, 360, 375, 390, 405, 420, 435, 450, 465, 480, 495, 510, 525, 540, 555, 570, 585, 600, 615, 630, 645, 660]	[0.4981685634291866, 0.47667038367324094, 0.4690495184290189, 0.4926904265566345, 0.5237024480752189, 0.6116608625519532, 0.6575668425862659, 0.7089346723435783, 0.6890279904486741, 0.7118910180986799, 0.7156422775847225, 0.767127222201092, 0.7866075000761219, 0.8198430918197975, 0.8032897687230919, 0.8060126355523364, 0.7925871850581755, 0.8241455689190468, 0.8727855528252052, 0.932788855509611,…
pre	[0, 15, 30, 45, 60, 75, 90, 105, 120, 135, 150, 165, 180, 195, 210, 225, 240, 255, 270, 285, 300, 315, 330, 345, 360, 375, 390, 405, 420, 435]	[0.8647564909372106, 0.8806186286742529, 0.8778181781659815, 0.8774658191408801, 0.9186587787789534, 0.9411037258983525, 0.935635099620708, 0.8993867321369989, 0.8629693163132556, 0.8559301512313149, 0.8620542747523681, 0.8962960364094007, 0.9030382767154138, 0.9115734522173496, 0.8597671394524765, 0.8513732150979255, 0.8400846093078554, 0.8839722435132246, 0.927989169390148, 0.9711540073203376, …
pre	[0, 15, 30, 45, 60, 75, 90, 105, 120, 135, 150, 165, 180, 195, 210, 225, 240, 255, 270, 285, 300, 315, 330, 345, 360, 375, 390, 405, 420, 435, 450, 465, 480, 495, 510, 525, 540, 555, 570, 585, 600, 615, 630, 645, 660]	[0.9057414933905337, 0.9141720325587309, 0.913395442096574, 0.934384282248975, 0.9254168105036324, 0.9644462726748909, 0.9559526162684797, 0.9394005708046672, 0.8761425197822641, 0.870319612226763, 0.8487729593310118, 0.8858502069167997, 0.9023315700569432, 0.9354402597509927, 0.9456654171413817, 0.9598670110252846, 0.9555871028051767, 0.9022064526180943, 0.8497947232018501, 0.7968204371354575, 0…
pre	[0, 15, 30, 45, 60, 75, 90, 105, 120, 135, 150, 165, 180, 195, 210, 225, 240, 255, 270, 285, 300]	[0.9688486319180445, 0.9571095594086092, 0.9047748230044577, 0.9042122048549782, 0.8876226872286859, 0.8998401720517125, 0.8770689419147054, 0.8592275972310213, 0.8278940944197481, 0.8294113651648399, 0.8288239154349787, 0.890860097774348, 0.9315372004176762, 0.9743272584093696, 0.983741830462398, 0.9934759899471048, 0.9864365879166899, 0.9229669268201016, 0.8752397897266961, 0.809591016710235, 0…
pre	[0, 15, 30, 45, 60, 75, 90, 105, 120, 135, 150, 165, 180, 195, 210, 225, 240, 255, 270, 285, 300, 315, 330, 345, 360, 375, 390, 405, 420, 435, 450, 465, 480, 495, 510, 525, 540, 555, 570, 585, 600, 615, 630, 645, 660]	[0.8154919514761607, 0.7489399694947528, 0.6319217619070313, 0.558432704365694, 0.5008405015598093, 0.4317254436259465, 0.36215734285904516, 0.33766822060691587, 0.37990280389281433, 0.47138010268686004, 0.5311471139999626, 0.5696967141538213, 0.5730242305564404, 0.5797243238328558, 0.5719580979766078, 0.5837512537538437, 0.5931631730117141, 0.613964777462609, 0.6273588316485431, 0.63665526914657…
pre	[0, 15, 30, 45, 60, 75, 90, 105, 120, 135, 150, 165, 180, 195, 210, 225, 240, 255, 270, 285, 300, 315, 330, 345, 360, 375, 390, 405, 420, 435, 450, 465, 480, 495, 510, 525, 540, 555, 570, 585, 600, 615, 630, 645, 660]	[0.6714266161104255, 0.601504121691573, 0.48657050518939576, 0.46341685851186504, 0.46087548260193084, 0.504146126652796, 0.48691196453547453, 0.4777162477614181, 0.463583314775699, 0.5092279905247658, 0.5667898969951713, 0.6427758284554097, 0.7297375625162023, 0.8016430503434959, 0.8445939575380734, 0.8563957440294324, 0.8211521269070882, 0.8302720417947068, 0.8372215767553676, 0.870011015072326…
pre	[0, 15, 30, 45, 60, 75, 90, 105, 120, 135, 150, 165, 180, 195, 210, 225, 240, 255, 270, 285, 300, 315, 330, 345, 360, 375, 390, 405, 420, 435, 450, 465, 480, 495, 510, 525, 540, 555, 570, 585, 600, 615, 630, 645, 660]	[0.7510181632767036, 0.6962046419148815, 0.6715876645199733, 0.6423775765785645, 0.6338441372016085, 0.6619436194018726, 0.6381210176759339, 0.6078511763278339, 0.5742690171904773, 0.6235971696468219, 0.6578204992537381, 0.7462257380516983, 0.7748304822816472, 0.8342307970906043, 0.8314692314998177, 0.8258201551988563, 0.7882882776494474, 0.7505691316613244, 0.724550954893226, 0.717595753905473, …
pre	[30, 45, 60, 75, 90, 105, 120, 135, 150, 165, 180, 195, 210, 225, 240, 255, 270, 285, 300, 315, 330, 345, 360, 375, 390, 405, 420, 435, 450, 465, 480, 495, 510, 525, 540, 555, 570, 585, 600, 615, 630, 645, 660]	[0.7502414372332313, 0.7198676630035988, 0.7449214136487816, 0.7930353431943328, 0.8228209718894486, 0.8443189037363279, 0.8174433306733028, 0.8185743316775276, 0.8249008166512244, 0.8891515762856748, 0.9343478407561913, 0.9616965339674759, 0.9338791916828831, 0.8940696581940953, 0.8090087924269458, 0.764017835631087, 0.7417415693645566, 0.7647615430420879, 0.7572175170860839, 0.7548066108676941,…
pre	[0, 15, 30, 45, 60, 75, 90, 105, 120, 135, 150, 165, 180, 195, 210, 225, 240, 255, 270, 285, 300, 315, 330, 345, 360, 375, 390, 405, 420, 435, 450, 465, 480, 495, 510, 525, 540, 555, 570, 585, 600, 615, 630, 645, 660]	[0.507857901474503, 0.5286308456897163, 0.5428284488296927, 0.5371621319606786, 0.5083685537553452, 0.515449141304659, 0.5354775673639535, 0.5418324724881801, 0.5104365198869556, 0.4727851067980353, 0.4622127879013493, 0.5506000544238564, 0.6549352794396787, 0.7585919444490722, 0.7510680855791265, 0.7340240230682431, 0.7159423995982174, 0.7344837655121994, 0.758897198187209, 0.8079167893263044, 0…
pre	[0, 15, 30, 45, 60, 75, 90, 105, 120, 135, 150, 165, 180, 195, 210, 225, 240, 255, 270, 285, 300, 315, 330, 345, 360, 375, 390, 405, 420, 435, 450, 465, 480, 495, 510, 525, 540, 555, 570, 585, 600, 615, 630, 645, 660]	[0.8023940299893358, 0.7714196869743347, 0.6968648961325701, 0.6607278865719916, 0.6654739720971697, 0.6850515036845932, 0.674882999260764, 0.6421518850777206, 0.6096493156904141, 0.6371788360115013, 0.6693515045186463, 0.7458030664545573, 0.7475399935367207, 0.7373551401627818, 0.6829774190939925, 0.6900402528638737, 0.6860822659890083, 0.7176466678164756, 0.7206160338336426, 0.7397598016049921,…
pre	[0, 15, 30, 45, 60, 75, 90, 105, 120, 135, 150, 165, 180, 195, 210, 225, 240, 255, 270, 285, 300, 315, 330, 345, 360, 375, 390, 405, 420, 435, 450, 465, 480, 495, 510, 525, 540, 555, 570, 585, 600, 615, 630, 645, 660]	[0.7882160753909777, 0.731208318130283, 0.610079411347897, 0.5191632979554107, 0.4972120817074001, 0.528557649689514, 0.5347959581942894, 0.5197129222490652, 0.4976761053407272, 0.497186167298069, 0.4696402117831669, 0.4506548014763189, 0.43820560765794775, 0.43048277114331895, 0.4169132973710827, 0.4229419236748617, 0.4201760193494904, 0.41873089397555, 0.4262923234558369, 0.4437165795090457, 0.…
pre	[0, 15, 30, 45, 60, 75, 90, 105, 120, 135, 150, 165, 180, 195, 210, 225, 240, 255, 270, 285, 300, 315, 330, 345, 360, 375, 390, 405, 420, 435, 450, 465, 480, 495, 510, 525, 540, 555, 570, 585, 600, 615, 630, 645, 660]	[0.7151108151130768, 0.6958738137317342, 0.6240650811092728, 0.5456988849471308, 0.4476193838846927, 0.39698357749879737, 0.39513096181061197, 0.41901568223473284, 0.48136867389476407, 0.5103114335541883, 0.5191944693058641, 0.528915243414176, 0.536060405386411, 0.6088587049873814, 0.6582126802209477, 0.7169512897496398, 0.7023787614425622, 0.7063234176551774, 0.7025815701308705, 0.73081904574933…
pre	[0, 15, 30, 45, 60, 75, 90, 105, 120, 135, 150, 165, 180, 195, 210, 225, 240, 255, 270, 285, 300, 315, 330, 345, 360, 375, 390, 405, 420, 435, 450, 465, 480, 495, 510, 525, 540, 555, 570, 585, 600, 615, 630, 645, 660]	[0.8458865656104119, 0.837349747527007, 0.8134564062205288, 0.7901513516049602, 0.7938971265644418, 0.8292879960575181, 0.8338490026882818, 0.8181272201599534, 0.7910879977453225, 0.8078081699252234, 0.8203425242940741, 0.8621246423959251, 0.8707528970993809, 0.873761327165595, 0.8706523811662161, 0.884661151258837, 0.8977732005241043, 0.8467682440799614, 0.8112542337617024, 0.7803108535852742, 0…
pre	[435, 450, 465, 480, 495, 510, 525, 540, 555, 570, 585, 600, 615, 630, 645, 660]	[0.76707460558725, 0.7740550075162019, 0.7729251912792607, 0.7628967832950827, 0.7199343885289907, 0.6856296387912098, 0.6579124736436732, 0.6483797179418745, 0.6541762796547549, 0.6467825983497858, 0.6498865923558882, 0.6431664666348795, 0.664128492276954, 0.6706142555783354, 0.6779836663682985, 0.7042645896286687]
pre	[0, 15, 30, 45, 60, 75, 90, 105, 120, 135, 150, 165, 180, 195, 210, 225, 240, 255, 270, 285, 300, 315, 330, 345, 360, 375, 390, 405, 420, 435, 450, 465, 480, 495, 510, 525, 540, 555, 570, 585, 600, 615, 630, 645, 660]	[0.6186869767360893, 0.6056188089748824, 0.5618829476529896, 0.5283305711929427, 0.5062180889873873, 0.5039568435186533, 0.5291793098777187, 0.5292721349473241, 0.5349400257350813, 0.5163245159146316, 0.5306825898851858, 0.595297243160413, 0.6744474491827942, 0.7554571957721642, 0.7954120684261783, 0.8330441249415032, 0.8400027985114312, 0.7844356992337244, 0.7401008953474043, 0.7417671743431073,…
pre	[165, 180, 195, 210, 225, 240, 255, 270, 285, 300, 315, 330, 345, 360, 375, 390, 405, 420, 435, 450, 465, 480, 495, 510, 525, 540, 555, 570, 585, 600, 615, 630, 645, 660]	[0.7387230158671215, 0.8003232275856401, 0.8504559295374433, 0.8220554670476968, 0.7996948996842553, 0.8004721777983632, 0.8321514995447835, 0.880176599039257, 0.9206100893266029, 0.9359411223686512, 0.9271287967769867, 0.90244977845752, 0.8919652249041983, 0.8953508208493157, 0.9103803317188831, 0.8647382999568943, 0.7856761233733657, 0.7726538988075834, 0.8047692226945143, 0.8584207944720474, 0…
pre	[0, 15, 30, 45, 60, 75, 90, 105, 120, 135, 150, 165, 180, 195, 210, 225, 240, 255, 270, 285, 300, 315, 330, 345, 360, 375, 390, 405, 420, 435, 450, 465, 480, 495, 510, 525, 540, 555, 570, 585, 600, 615, 630, 645, 660]	[0.8392559284663615, 0.8989439531880997, 0.9457147194875799, 0.9091108080978695, 0.9219460572180233, 0.9226138256946705, 0.9191537004830597, 0.8584841928625625, 0.811148167315265, 0.7671841060396583, 0.7520745795967047, 0.6943244734101857, 0.6436901760596933, 0.6211123664301139, 0.6537410354207528, 0.729442507603722, 0.7654757153750594, 0.7628848631648991, 0.7502903058816845, 0.7673234508900468, …
pre	[0, 15, 30, 45, 60, 75, 90, 105, 120, 135, 150, 165, 180, 195, 210, 225, 240, 255, 270, 285, 300, 315, 330, 345, 360, 375, 390, 405, 420, 435, 450, 465, 480, 495, 510, 525, 540, 555, 570, 585, 600, 615, 630, 645, 660]	[0.8780417940562887, 0.9500652818965746, 1.0, 1.0, 1.0, 0.9917947861987989, 0.9917947861987989, 0.9917947861987989, 1.0, 1.0, 1.0, 1.0, 0.9671576431578982, 0.9671576431578982, 0.9266700600047856, 0.936950252240535, 0.8942904479155148, 0.8779211574301268, 0.8501283713211434, 0.8269219865078564, 0.8282191134842688, 0.810459017403438, 0.7946721930142004, 0.7798479409163063, 0.7928286108183542, 0.831…
pre	[210, 225, 240, 255, 270, 285, 300, 315, 330, 345, 360, 375, 390, 405, 420, 435, 450, 465, 480, 495, 510, 525, 540, 555, 570, 585, 600, 615, 630, 645]	[0.9219449282342688, 0.9292932136144133, 0.8833901620242006, 0.8864509423802046, 0.8758655372407848, 0.8856024262937026, 0.8791942361140315, 0.9092187868616562, 0.9241514202123975, 0.9517778014716035, 0.9439386107036701, 0.9394077229248404, 0.9545783700768763, 0.9732767362747334, 1.0, 1.0, 1.0, 1.0, 1.0, 1.0, 1.0, 1.0, 0.9912499547654053, 0.9838126821134984, 0.9644571130454415, 0.9530935625601256…
pre	[0, 15, 30, 45, 60, 75, 90, 105, 120, 135, 150, 165, 180, 195, 210, 225, 240, 255, 270, 285, 300, 315, 330, 345, 360, 375, 390, 405, 420, 435, 450, 465, 480, 495, 510, 525, 540, 555, 570, 585, 600, 615, 630, 645, 660]	[0.8943206321398073, 0.8656277262123199, 0.8254008338817457, 0.7778513185408801, 0.7397840111484769, 0.6957834200844927, 0.6725474607251667, 0.6755324658128762, 0.6934701778345121, 0.7075226000601287, 0.720256109168753, 0.7573511022566969, 0.742055253414753, 0.7519976256551608, 0.7455383189452008, 0.7818805189262328, 0.763256671607317, 0.7826904767722604, 0.7948343443605964, 0.8195752148857832, 0…
pre	[0, 15, 30, 45, 60, 75, 90, 105, 105, 120, 135, 150, 165, 180, 195, 210, 225, 240, 255, 270, 285, 300, 315, 330, 345, 360, 375, 390, 405, 420, 435, 450, 465, 480, 495, 510, 525, 540, 555, 570, 585, 600, 615, 630, 645, 660]	[0.7384764950178102, 0.7136751424045551, 0.6309003685349875, 0.5752072281919384, 0.5418597811344592, 0.5361177235322389, 0.5395947516911653, 0.5654209934103802, 0.595164493098428, 0.6096683993144406, 0.6027678179168183, 0.5700682773364001, 0.5947559368073186, 0.5912977819983852, 0.5928805387231588, 0.5422825736255573, 0.5166011003552501, 0.5165711206152175, 0.5559063356752704, 0.6305167142242328,…
pre	[195, 210, 225, 240, 255, 270, 285, 300, 315, 330, 345, 360, 375, 390, 405, 420, 435, 450, 465, 480, 495, 510, 525, 540, 555, 570, 585, 600, 615, 630, 645, 660]	[0.6024136656620389, 0.5985521346348467, 0.5971713902438336, 0.607292941429688, 0.6206327049031607, 0.6261167520789314, 0.637741809526506, 0.6529586131728804, 0.6629434496379715, 0.6646941700247401, 0.6837007810154252, 0.7219925279020895, 0.7302478438524117, 0.7136789420161586, 0.6781844725585464, 0.6672185503424575, 0.6787476032771522, 0.6771349429921302, 0.6768402309943315, 0.6858333860285416, …
pre	[0, 15, 30, 45, 60, 75, 90, 105, 120, 135, 150, 165, 180, 195, 210]	[0.5041380934884669, 0.503280342075686, 0.44519938920390095, 0.396144559039786, 0.3714159758984466, 0.3576621741755997, 0.35724434714964776, 0.3197539716630616, 0.3111744187761523, 0.28810191653423317, 0.29601015426444727, 0.2618156443855885, 0.21790645574178713, 0.20823211637238873, 0.1753504513639323]
pre	[195, 210, 225, 240]	[0.43644296940878574, 0.3901448089714492, 0.34966951265346835, 0.34939555818580237]
pre	[0, 15, 30, 45, 60, 75, 90, 105, 120, 135, 150, 165, 180, 195, 210, 225, 240, 255, 270, 285, 300, 315, 330, 345, 360, 375, 390, 405, 420, 435, 450, 465, 480, 495, 510, 525, 540, 555, 570, 585, 600, 615, 630, 645, 660]	[0.8535553604960194, 0.9506954578617957, 0.9573667280296121, 0.9624860556889504, 0.9624860556889504, 0.9613842896968615, 0.9897698922358374, 0.9897698922358374, 0.971512896324362, 0.9113897625134039, 0.8786848763118583, 0.8502490718522208, 0.87169607544933, 0.8354043235111982, 0.8086437902492997, 0.770180862783986, 0.7730099440443053, 0.8162585840785442, 0.8679107024337047, 0.9245637847532248, 0.…
pre	[195, 210, 225, 240, 255, 270, 285, 300, 315, 330, 345, 360, 375, 390, 405, 420, 435, 450, 465, 480, 495, 510, 525, 540, 555, 570, 585, 600, 615, 630, 645, 660]	[0.9952574721130657, 1.0, 1.0, 1.0, 1.0, 1.0, 1.0, 1.0, 0.9762907245722752, 0.9483436775874844, 0.9005609030846277, 0.9076456526213876, 0.8820084946800453, 0.8684369781148376, 0.8285951817327349, 0.8223880532665483, 0.824107838630748, 0.8378837442488916, 0.8421848177486337, 0.8504883068481898, 0.8604602698732376, 0.8955873595713134, 0.9285834394236921, 0.9185524680058261, 0.9027957797005696, 0.89…
pre	[0, 15, 30, 45, 60, 75, 90, 105, 120, 135, 150, 165, 180, 195, 210, 225, 240, 255, 270, 285, 300, 315, 330, 345, 360, 375, 390, 405, 420, 435, 450, 465, 480, 495, 510, 525, 540, 555, 570, 585, 600, 615, 630, 645, 660]	[0.6136822029301824, 0.6805272399412515, 0.7098225408690321, 0.7376022175461671, 0.7776553554957921, 0.7713862471157126, 0.8109818436872539, 0.8290695859096718, 0.8396650758331731, 0.8075392755080868, 0.8308892457511402, 0.8672274134807404, 0.8775623318440414, 0.8143758222302867, 0.7728774725465469, 0.7506032599737921, 0.7439270624038326, 0.7519122488033897, 0.785156937405997, 0.7783331404407865,…
pre	[165, 180, 195, 210, 225, 240, 255, 270, 285, 300, 315, 330, 345, 360, 375, 390, 405, 420, 435, 450, 465, 480, 495, 510, 525, 540, 555, 570, 585, 600, 615, 630, 645, 660]	[0.7661727993265365, 0.8174479332990919, 0.8036165422004266, 0.80766817538982, 0.7879731021189867, 0.7938254723895554, 0.8145188479215938, 0.8035864386831499, 0.7897946398494334, 0.7735175019977029, 0.7529124575777626, 0.705640427533185, 0.6657765764436713, 0.6749499205702646, 0.6920282561818257, 0.6843573951955064, 0.678310472635712, 0.6665896231175011, 0.6823947309712747, 0.6819311660148611, 0.…
pre	[0, 15, 30, 45, 60, 75, 90, 105, 120, 135, 150, 165, 180, 195, 210, 225, 240, 255, 270, 285, 300, 315, 330, 345, 360, 375, 390, 405, 420, 435, 450, 465, 480, 495, 510, 525, 540, 555, 570, 585, 600, 615, 630, 645, 660]	[0.9346159526964414, 0.9096867764408846, 0.9096867764408846, 0.9750708237444431, 0.9975885384939384, 0.9975885384939384, 0.976340201618609, 0.9780744048239313, 0.943971646565417, 0.8943409240598771, 0.8566146407376264, 0.8859748711092063, 0.9465271564198806, 0.9705294666145964, 0.9589229639641387, 0.9441939709047528, 0.9363070355702626, 0.9364746216896161, 0.9268189880000192, 0.8933541717348907, …
pre	[120, 135, 150, 165, 180, 195, 210, 225, 240, 255, 270, 285, 300, 315, 330, 345, 360, 375, 390, 405, 420, 435, 450, 465, 480, 495, 510, 525, 540, 555, 570, 585, 600, 615, 630, 645, 660]	[0.8867962490811716, 0.8361407634119891, 0.8075937758828267, 0.815075819834982, 0.8457087863017758, 0.8604368294807575, 0.8579872082292059, 0.8414214266227656, 0.8441809622601029, 0.8648129293361698, 0.8857126296112425, 0.9036267662548919, 0.9057627287515674, 0.8809359461604771, 0.8478331876956181, 0.8139072414799028, 0.8240711750765627, 0.8114440722486304, 0.8062855064251698, 0.7641596480660908,…
pre	[0, 15, 30, 45, 60, 75, 90, 105, 120, 135, 150, 165, 180, 195, 210, 225, 240, 255, 270, 285, 300, 315, 330, 345, 360, 375, 390, 405, 420, 435, 450, 465, 480, 495, 510, 525, 540, 555, 570, 585, 600, 615, 630, 645, 660]	[0.6098707387474637, 0.5868563057680606, 0.5713887708447717, 0.5294531341424263, 0.519444463988477, 0.535033597023979, 0.5693910696051244, 0.6309155089757778, 0.639473094626199, 0.6006976818131174, 0.5311134728866996, 0.5238632561479085, 0.5152184667169825, 0.4675621199080921, 0.39877332350139666, 0.5025615155170746, 0.60578332336473, 0.6887342076453754, 0.6329514497849988, 0.6074351157674598, 0.…
pre	[240, 255, 270, 285, 300, 315, 330, 345, 360, 375, 390, 405, 420, 435, 450, 465, 480, 495, 510, 525, 540, 555, 570, 585, 600, 615, 630, 645, 660]	[0.7152378490455013, 0.6743056721910105, 0.6531937633357011, 0.6852899663977544, 0.7608748812778782, 0.8188856832470979, 0.858321419320454, 0.866107576457614, 0.8823458255760155, 0.8792409703765277, 0.876143564123038, 0.8558210035119974, 0.8606125747264715, 0.8400204910240259, 0.8172971929582452, 0.7814819047882932, 0.762626608832215, 0.7579498478734562, 0.7461876177230359, 0.7391215683253293, 0.…
pre	[0, 15, 30, 45, 60, 75, 90, 105, 120, 135, 150, 165]	[0.7376485163772153, 0.7138452913536125, 0.6569093591688114, 0.6519599718747019, 0.6398971576096167, 0.632671399364822, 0.6662092846833004, 0.6535781212592399, 0.6839459078780074, 0.700113555343199, 0.6954562190424605, 0.7869343214105158]
pre	[150, 165, 180, 195, 210, 225, 240, 255, 270, 285, 300, 315, 330, 345, 360, 375, 390, 405, 420, 435, 450, 465, 480, 495, 510, 525]	[0.8407589602009189, 0.8526221300986644, 0.8846013170262346, 0.7976464384756213, 0.7263725638812478, 0.6792418901209946, 0.685152546374249, 0.6921551595821773, 0.6993747157675875, 0.6478305879522527, 0.6239769887451017, 0.5969959710748239, 0.6064563583675006, 0.5928589102677219, 0.616128653766032, 0.6292755939061553, 0.6389516246059651, 0.6315882709318498, 0.6416260857022632, 0.6612652331890074, …
pre	[300, 315, 330, 345, 360, 375, 390, 405, 420, 435]	[0.7758677326850704, 0.7859674429105267, 0.76364963294409, 0.7203222936933235, 0.7216096101296747, 0.6960577443854392, 0.7076504981078559, 0.6938118748391183, 0.720026063599531, 0.6908641565295839]
pre	[0, 15, 30, 45, 60, 75, 90, 105, 120, 135, 150, 165, 180, 195, 210, 225, 240, 255, 270, 285, 300, 315, 330, 345, 360, 375, 390, 405, 420, 435, 450, 465, 480, 495, 510, 525, 540, 555, 570, 585, 600, 615, 630, 645, 660]	[0.6358702024104836, 0.5917968214222818, 0.5173967608651745, 0.49950233131917016, 0.5472389713978285, 0.5724795398201844, 0.6232558832266908, 0.6318224516715019, 0.6577605661382316, 0.6849919035176152, 0.7313405491471796, 0.7869626020316874, 0.7931687877703669, 0.785551431852377, 0.7472980307983611, 0.732048983683027, 0.7680515880667923, 0.7894462011309032, 0.7810513095397761, 0.7648011091381594,…
pre	[0, 15, 30, 45, 60, 75, 90, 105, 120, 135, 150, 165, 180, 195, 210, 225, 240, 255, 270, 285, 300, 315, 330, 345, 360, 375, 390, 405, 420, 435, 450, 465, 480, 495, 510, 525, 540, 555, 570, 585, 600, 615, 630, 645, 660]	[0.5781006617737563, 0.5869687722549818, 0.6030970779964221, 0.6065425910135195, 0.5845885987839253, 0.581434385531752, 0.6047342768226535, 0.6064625054499081, 0.5969290950550946, 0.534527950452223, 0.5652004630354387, 0.5245029539485119, 0.602343174321641, 0.6469195412222367, 0.764801152185652, 0.7789741670174029, 0.7822406512913056, 0.7856510616443645, 0.8100828077742331, 0.8220662397985286, 0.…
pre	[0, 15, 30, 45, 60, 75, 90, 105, 120, 135, 150, 165, 180, 195, 210, 225, 240, 255, 270, 285, 300, 315, 330, 345, 360, 375, 390, 405, 420, 435, 450, 465, 480, 495, 510, 525, 540, 555, 570, 585, 600, 615, 630, 645, 660]	[0.6001985056137319, 0.5705002533713576, 0.5412549147440008, 0.48406405507411376, 0.4845464132107849, 0.5028097719148037, 0.48521017628148516, 0.4320998829092462, 0.3331548864850436, 0.30316380235064794, 0.28696290380717776, 0.3269806983342247, 0.3737464446566086, 0.44275196123383626, 0.47248876860018413, 0.4438901833089495, 0.3887190254707813, 0.43079251433866417, 0.5626825637999187, 0.676021259…
pre	[285, 300, 315, 330, 345, 360, 375, 390, 405, 420, 435, 450, 465, 480, 495, 510, 525, 540, 555, 570, 585, 600, 615, 630, 645, 660]	[0.5150967424584513, 0.5170771021597785, 0.5210570078950203, 0.5353315458848592, 0.5216833762223878, 0.5680345280420575, 0.6127753692665246, 0.6579181382837102, 0.60110153037886, 0.5506655301260094, 0.5220608609142202, 0.5523105407787967, 0.5684030656195483, 0.5711573258893817, 0.5996690071777474, 0.6181396053961383, 0.648748183581385, 0.6589620039881016, 0.6737939795067803, 0.6900438854459412, 0…
pre	[0, 15, 30, 45, 60, 75, 90, 105, 120, 135, 150, 165, 180, 195, 210, 225, 240, 255, 270, 285, 300, 315, 330, 345, 360, 375, 390, 405, 420, 435, 450, 465, 480, 495, 510, 525, 540, 555, 570, 585, 600, 615, 630, 645, 660]	[0.707300432671976, 0.68039473673341, 0.6617460492380146, 0.6547358356415968, 0.6602594204896387, 0.6193656414784247, 0.6369718327122698, 0.6874038749123047, 0.7663421363790174, 0.7787345184027273, 0.8023346866016189, 0.7691872565285921, 0.8002079337731137, 0.7710598685545632, 0.758065025052325, 0.710423712091377, 0.697610739042981, 0.7331973218965864, 0.7776276681600479, 0.8276110510104985, 0.85…
pre	[195, 210, 225, 240, 255, 270, 285, 300, 315, 330, 345, 360, 375, 390, 405, 420, 435, 450, 465, 480, 495, 510, 525, 540, 555, 570, 585, 600, 615, 630, 645, 660]	[0.8244744896465819, 0.7966533642546555, 0.713824906865348, 0.7146108448621123, 0.7404447488349527, 0.7707076239990097, 0.8060221361092993, 0.8157217828796339, 0.8198019616385297, 0.8053092880772178, 0.7820323355474653, 0.7740855937628371, 0.7527878254572798, 0.736345683827634, 0.7210939427852202, 0.7085508213797054, 0.7036394001954948, 0.6930597061142363, 0.6996298552145798, 0.7131492030387633, …
pre	[0, 15, 30, 45, 60, 75, 90, 105, 120, 135, 150, 165, 180, 195, 210, 225, 240, 255, 270, 285, 300, 315, 330, 345, 360, 375, 390, 405, 420, 435, 450, 465, 480, 495, 510, 525, 540, 555, 570, 585, 600, 615, 630, 645, 660]	[0.8457257486361359, 0.8114538005405113, 0.756632692589577, 0.7629406625545471, 0.7895887448336282, 0.8060373542341814, 0.8535268581849871, 0.890123527874627, 0.9544137613292133, 0.974385834480516, 1.0, 1.0, 0.9553123952089141, 0.8843622484791841, 0.7877475763769638, 0.7369021497051151, 0.7255831576912787, 0.734292638696683, 0.7716738694677598, 0.7735432123746809, 0.798677377432953, 0.78874229706…
pre	[180, 195, 210, 225, 240, 255, 270, 285, 300, 315, 330, 345, 360, 375, 390, 405, 420, 435, 450, 465, 480, 495, 510, 525, 540, 555, 570, 585, 600, 615, 630, 645, 660]	[0.9433761799214874, 0.8987417587626064, 0.865159280769337, 0.8459047311151336, 0.8445980984548701, 0.8411355696855872, 0.8613816379066109, 0.9004125567349014, 0.9222003427014744, 0.9302557801580581, 0.9299867447135955, 0.9179716253796227, 0.9372914134424114, 0.924997933826282, 0.915761934760523, 0.8746190090183714, 0.8562304888931331, 0.8542658414699952, 0.8690778620199366, 0.8596531321716515, 0…
pre	[0, 15, 30, 45, 60, 75, 90, 105, 120, 135, 150, 165, 180, 195, 210, 225, 240, 255, 270, 285, 300, 315, 330, 345, 360, 375, 390, 405, 420, 435, 450, 465, 480, 495, 510, 525, 540, 555, 570, 585, 600, 615, 630, 645, 660]	[0.6578998974698055, 0.6009230370333886, 0.5646386854860088, 0.5095950916033257, 0.5692976784205195, 0.6199745588104283, 0.6901876451552602, 0.7203525575630002, 0.742567643186387, 0.7312726190824822, 0.7313104198355352, 0.7728641192191267, 0.7981639496075622, 0.8107051586932345, 0.745904259715901, 0.6623632612252192, 0.6248811835554241, 0.6235713591250759, 0.674000039872508, 0.6877850229132602, 0…
pre	[225, 240, 255, 270, 285, 300, 315, 330, 345, 360, 375, 390, 405, 420, 435, 450, 465, 480, 495, 510, 525, 540, 555, 570, 585, 600, 615, 630, 645, 660]	[0.7999485423221585, 0.7285708141712751, 0.7408132863006553, 0.7840010458641449, 0.8071410831957021, 0.8165052149078118, 0.8136827777740548, 0.8150974199283653, 0.815434917355503, 0.8661123331959429, 0.8446123313410373, 0.8126735659784962, 0.7270663167238295, 0.7668122681628952, 0.7804958995266332, 0.8040081329483842, 0.7578218370077178, 0.7503641370941283, 0.754095308859385, 0.7790739136323738, …
pre	[0, 15, 30, 45, 60, 75, 90, 105, 120, 135, 150, 165, 180, 195, 210, 225, 240, 255, 270, 285, 300, 315, 330, 345, 360, 375, 390, 405, 420, 435, 450, 465, 480, 495, 510, 525, 540, 555, 570, 585, 600, 615, 630, 645, 660]	[0.7078232178198803, 0.6601667173401019, 0.5675668981948939, 0.4753627833108753, 0.4693749535701819, 0.49489143452476725, 0.5633235871839237, 0.6441498187587188, 0.7390696451762958, 0.7637598801497246, 0.7698250172152589, 0.7152876353164008, 0.6818457303338753, 0.633426559813099, 0.6083835780882305, 0.5880401309603364, 0.6004690568562158, 0.6029222226691481, 0.6366696135947022, 0.6634566602493368…
pre	[210, 225, 240, 255, 270, 285, 300, 315, 330, 345, 360, 375, 390]	[0.7457336096573731, 0.6619485803708979, 0.6841510681710474, 0.7372807195795361, 0.7792106480367668, 0.8140398210902512, 0.800462802957412, 0.78531434198284, 0.7638515682847111, 0.7355294503675287, 0.6728204715035964, 0.6857001320504299, 0.5696384199374799]
pre	[0, 15, 30, 45, 60, 75, 90, 105, 120, 135, 150, 165, 180, 195, 210, 225, 240, 255, 270, 285, 300, 315, 330, 345, 360, 375, 390, 405, 420, 435, 450, 465, 480]	[0.725984853848764, 0.7268174482381173, 0.7334233580765507, 0.7453353335533649, 0.7244317560107317, 0.7177709427712872, 0.7150739636622502, 0.7583061079989154, 0.782784293763072, 0.8231770203725065, 0.8065614097494538, 0.8088559246621623, 0.7723624419087569, 0.7578855230433456, 0.7283834662303971, 0.7377503570911333, 0.7415265633596105, 0.7608284131763554, 0.7746518076704172, 0.7992171881511219, …
pre	[0, 15, 30, 45, 60, 75, 90, 105, 120, 135, 150, 165, 180, 195, 210, 225, 240, 255, 270, 285, 300, 315, 330, 345, 360, 375, 390, 405, 420, 435, 450, 465, 480]	[0.3529744756476331, 0.4196095728001768, 0.49915211898115547, 0.5454344927130085, 0.5839665746145019, 0.5865773283341894, 0.5896192830288072, 0.6137099372228557, 0.6472056423161808, 0.6761842164074355, 0.6715997916221395, 0.6740538813602034, 0.6980978197825595, 0.7149124140334754, 0.7206229980921561, 0.6918085683732581, 0.6775052851236284, 0.6881346987654754, 0.714098844300286, 0.7603598344233194…
pre	[0, 15, 30, 45, 60, 75, 90, 105, 120, 135, 150, 165, 180, 195, 210, 225, 240, 255, 270, 285, 300, 315, 330, 345, 360, 375, 390, 405, 420, 435, 450, 465, 480]	[0.5399268702976829, 0.5423513513756419, 0.5802962939468066, 0.631726824661966, 0.6675434237442798, 0.6643760259741326, 0.6877500519753279, 0.7614232779387856, 0.819977635667991, 0.8740440532374661, 0.8659329875828571, 0.8622703452781741, 0.8686743533659067, 0.8344639661208052, 0.7923898329743119, 0.7325266562442873, 0.7088068427087185, 0.70841206970243, 0.7143337847374592, 0.7269389014863591, 0.…
pre	[0, 15, 30, 45, 60, 75, 90, 105, 120, 135, 150, 165, 180, 195, 210, 225, 240, 255, 270, 285, 300, 315, 330, 345, 360, 375, 390, 405, 420]	[0.8372277739473674, 0.8266191369820272, 0.8798777452958886, 0.9205770380360873, 0.9513680185773161, 0.9795232745558264, 0.9897783417472908, 0.9809167470472113, 0.9710189122958913, 0.9744185414776058, 0.9598944895996443, 0.9627249043071875, 0.9542150782212749, 0.9593502501299689, 0.9000453148134747, 0.8541865446778328, 0.8269265598354106, 0.8618258609411066, 0.9035469245267422, 0.9526144646007619…
pre	[15, 30, 45, 60, 75, 90, 105, 120, 135, 150, 165, 180, 195, 210, 225, 240, 255, 270, 285, 300, 315, 330, 345, 360, 375, 390, 405, 420]	[0.9524645705952217, 0.9858672750664518, 0.9899889550847906, 0.9988106610406223, 1.0, 1.0, 1.0, 1.0, 1.0, 1.0, 1.0, 1.0, 1.0, 1.0, 1.0, 1.0, 1.0, 1.0, 0.9934894104377431, 0.9934894104377431, 0.9934894104377431, 1.0, 1.0, 1.0, 1.0, 1.0, 1.0, 1.0]
pre	[0, 15, 30, 45, 60, 75, 90, 105, 120, 135, 150, 165, 180, 195, 210, 225, 240, 255, 270, 285, 300, 315, 330, 345, 360, 375, 390, 405, 420, 435, 450, 465, 480]	[0.5305565107551652, 0.5264279509189435, 0.5692925977421527, 0.6495815579712113, 0.7494111960576851, 0.7977136649199851, 0.8102021491601903, 0.8182591906209007, 0.8142930687381845, 0.7873797935212337, 0.7543297871730997, 0.7632312735435542, 0.7201697115746036, 0.6775093162557222, 0.6058515268359416, 0.5841948328391307, 0.5610194778013556, 0.592737203778244, 0.6470623665171599, 0.7146723104890151,…
pre	[0, 15, 30, 45, 60, 75, 90, 105, 120, 135, 150, 165, 180, 195, 210, 225, 240, 255, 270, 285, 300, 315, 330, 345, 360, 375, 390, 405, 420, 435, 450, 465, 480]	[0.6494663805841726, 0.6495342647970075, 0.6641467522113257, 0.6894312736144954, 0.7108089957014158, 0.7437603946347494, 0.747352989083406, 0.7401052453810574, 0.7322155881295425, 0.7373649962319213, 0.7478155933367558, 0.746434978925433, 0.7575727495653214, 0.7641512084873064, 0.7645896479002646, 0.7460463163548255, 0.7266729405161683, 0.6937326077617573, 0.6816396690235168, 0.6972418947567819, …
pre	[0, 15, 30, 45, 60, 75, 90, 105, 120, 135, 150, 165, 180, 195, 210, 225, 240, 255, 270, 285, 300, 315, 330, 345, 360, 375, 390, 405, 420, 435, 450, 465, 480]	[0.9457335326606339, 0.8936951205765974, 0.8390098269041767, 0.8255155338343053, 0.8284327100737405, 0.8423011251686686, 0.8302471147641829, 0.874189045011895, 0.8953474737979201, 0.9168395566888455, 0.9124007183176096, 0.9153991943353411, 0.9109359176180405, 0.85864116130732, 0.7781906543083945, 0.7159967291913469, 0.686195396532527, 0.6894602515625888, 0.6841119314052531, 0.6771967909084333, 0.…
pre	[0, 15, 30, 45, 60, 75, 90, 105, 120, 135, 150, 165, 180, 195, 210, 225, 240, 255, 270, 285, 300, 315, 330, 345, 360, 375, 390, 405, 420, 435, 450]	[0.8268990657149115, 0.822811845983891, 0.8319332978122485, 0.8371914334172791, 0.8464594278570113, 0.8317995976742439, 0.8359805395743871, 0.84871417416501, 0.825697399476967, 0.8209233748276402, 0.7807768768753499, 0.8033124685747111, 0.7919262156330253, 0.7801053482089538, 0.7171222236867149, 0.6725200756929183, 0.6529770210519463, 0.6623428270500517, 0.6695065352600996, 0.6894583753325952, 0.…
pre	[0, 15, 30, 45, 60, 75, 90, 105, 120, 135, 150, 165, 180, 195, 210, 225, 240, 255, 270, 285, 300, 315, 330, 345, 360, 375, 390, 405, 420, 435]	[0.9274854994783212, 0.9623431214438966, 0.9854904178855408, 0.9605068638225317, 0.9417609349254418, 0.9191787719652251, 0.9225264245112452, 0.9032573235085635, 0.8564535265640499, 0.8172056085441209, 0.7589028600808537, 0.7464905740953617, 0.737344117061706, 0.7561296685265858, 0.7525860077900232, 0.7348915878973784, 0.7099495628399358, 0.6965531581880109, 0.7002289642939153, 0.7360983865390605,…
pre	[0, 15, 30, 45, 60, 75, 90, 105, 120, 135, 150, 165, 180, 195, 210]	[0.6798342897257346, 0.6739542137766317, 0.6588174983870322, 0.5988703802608993, 0.5116661993486873, 0.4611867470723017, 0.4726695436025354, 0.5400701564235993, 0.602282257205682, 0.6894124681149836, 0.7526819861535038, 0.8089528218746294, 0.8400723164403848, 0.8279259072152781, 0.8870334025337778]
pre	[0, 15, 30, 45, 60, 75, 90, 105, 120, 135, 150, 165, 180, 195, 210, 225, 240, 255, 270, 285, 300, 315, 330, 345, 360, 375, 390, 405, 420]	[1.0, 1.0, 1.0, 0.9821796373632355, 0.9625904998638052, 0.9387212247048359, 0.9426456014290988, 0.9427230921561761, 0.9215750870149134, 0.8723663709043121, 0.7819818354869762, 0.7534236034088023, 0.7533971840426794, 0.7710065491524504, 0.7374412852753669, 0.6859584277110624, 0.691930502004146, 0.7271376103121456, 0.7676696561711988, 0.7947027992756985, 0.8276332809474164, 0.8551628831550621, 0.89…
pre	[0, 20, 40, 60, 80, 100, 120, 140, 160, 180, 200, 220, 240, 260, 280, 300, 320, 340, 360, 380, 400, 420, 440, 460, 480, 500, 520, 540, 560, 580]	[0.8491351016406684, 0.8307461756193891, 0.7654888796512389, 0.7186148619715377, 0.6718005822259331, 0.5846625159583649, 0.47401918583869884, 0.41024383063692754, 0.5792599900362281, 0.7537262248891005, 0.870740469556463, 0.8590710116194625, 0.8650635014596416, 0.9079350296848606, 0.8806299162867958, 0.8769070378524138, 0.8999670287351371, 0.9641637695474463, 0.9971295666353116, 0.973710020714155…
pre	[180, 200, 220]	[0.3760981501493557, 0.4324887352524113, 0.5173549028958988]
pre	[0, 20, 40, 60, 80, 100, 120, 140, 160, 180, 200, 220, 240, 260, 280, 300, 320, 340, 360, 380, 400, 420, 440, 460, 480, 500, 520, 540, 560, 580]	[0.32079905926427327, 0.37086370236249366, 0.42090430523882655, 0.5152502376720619, 0.5904899482407296, 0.6730425906818037, 0.7275681942866274, 0.7166896629864166, 0.6632976827553333, 0.5926762501186913, 0.606120080962843, 0.7007495625567266, 0.8472457499966671, 0.9150625652440537, 0.8967713236831113, 0.8383170728192875, 0.8232106400526584, 0.8787982964362597, 0.8959082431397061, 0.89130745979824…
pre	[0, 20, 40, 60, 80, 100, 120, 140, 160, 180, 200, 220, 240, 260, 280, 300, 320, 340, 360]	[0.47782341463752154, 0.4828990919899061, 0.4728765259116708, 0.4562295454874075, 0.43269875336956015, 0.40408987847530714, 0.441284844282367, 0.45674852595967685, 0.44335021165545335, 0.39062340729265776, 0.323248321551036, 0.32177285521738175, 0.3251992054270784, 0.3286361282325423, 0.34109651155476506, 0.32280546703855323, 0.36041898895843616, 0.3091630068933162, 0.40440162829786674]
pre	[0, 20, 40, 60, 80, 100, 120, 140, 160, 180, 200, 220, 240, 260, 280, 300, 320, 340, 360, 380, 400, 420, 440, 460, 480, 500, 520, 540, 560, 580]	[0.7457134505605918, 0.7724266651713588, 0.7720253605308794, 0.8048233281129273, 0.8009169979876568, 0.8291620471498149, 0.860439924315762, 0.8863008071076783, 0.865387402706341, 0.8047115872996832, 0.786055485021199, 0.8354688545587496, 0.8406121578899765, 0.8378403217290841, 0.7614917308691944, 0.7477181313351737, 0.7323310281715455, 0.7382394695744763, 0.723633056970526, 0.701638948211848, 0.6…
pre	[440, 460, 480, 500, 520, 540, 560, 580]	[0.6894823650152005, 0.6662246759155624, 0.6502419137872358, 0.6585022163519575, 0.7037903978260885, 0.720305640721123, 0.7625909564923006, 0.7299784261941122]
pre	[0, 20, 40, 60, 80, 100, 120, 140, 160, 180, 200, 220, 240, 260, 280, 300, 320, 340, 360, 380, 400, 420, 440, 460, 480, 500, 520, 540, 560, 580]	[0.5582227714460518, 0.5104022963458652, 0.5428548097870539, 0.6188667863785836, 0.675729765756708, 0.7419255319653567, 0.7848663957967433, 0.803903026068309, 0.767400303536867, 0.777473215257805, 0.7787071016076973, 0.8661743665664554, 0.8746547093647004, 0.9144935562078831, 0.8685264439556587, 0.8522792826471507, 0.8575079842137873, 0.8765041433385682, 0.8629162473703857, 0.8545541130023694, 0.…
pre	[0, 20, 40, 60, 80, 100, 120, 140, 160, 180, 200, 220, 240, 260, 280, 300, 320, 340, 360, 380, 400, 420, 440, 460, 480, 500, 520, 540, 560, 580]	[0.4818802374901237, 0.5354652645794648, 0.5114522728140337, 0.5157314717682192, 0.5099870654169752, 0.5895932350170171, 0.6398424804856181, 0.6671172590987692, 0.6699757488852945, 0.6343035374661703, 0.6523535595168461, 0.609209647700139, 0.6052943493494402, 0.5895699271298417, 0.6159987921301143, 0.6569451199259592, 0.6888672681437126, 0.7398112285898776, 0.7571748369396438, 0.7597535965780176,…
pre	[200, 220, 240, 260, 280, 300, 320, 340, 360, 380, 400, 420, 440, 460, 480, 500, 520, 540, 560, 580]	[0.46828157374459395, 0.508195652279849, 0.6524435809883514, 0.7668701124462705, 0.7874478601543191, 0.761967789798759, 0.7432376549743293, 0.7657353417925212, 0.7837219522332024, 0.8131691441907383, 0.686595566267623, 0.6557665083951386, 0.601181493167192, 0.6598326384256137, 0.6767936859905969, 0.6564616720860923, 0.6436119533709502, 0.6649622601372637, 0.6223151527479776, 0.8053322987931948]
pre	[0, 20, 40, 60, 80, 100, 120, 140, 160, 180, 200, 220, 240, 260, 280, 300, 320, 340, 360, 380, 400, 420, 440, 460]	[0.611650012305501, 0.6614498645094912, 0.7338757290959079, 0.8495130501286523, 0.9270297955104424, 0.9778312267042356, 0.9778312267042356, 0.9840817463568342, 1.0, 1.0, 0.9592139921936863, 0.9592139921936863, 0.9592139921936863, 1.0, 1.0, 0.9995672359893623, 0.9947234229260472, 0.9684640276971649, 0.9652747484507312, 0.9676955635515507, 0.9939549587804332, 0.9700937221753, 1.0, 0.917550160413386…
pre	[120, 140, 160, 180, 200, 220, 240, 260, 280, 300, 320, 340, 360, 380, 400, 420, 440, 460, 480, 500, 520, 540, 560, 580]	[0.9656995150068145, 0.8998863608745816, 0.8105881586639273, 0.8084381533448358, 0.8075992220417373, 0.8538973064615543, 0.8195407569814422, 0.8376375463022084, 0.8284642046448942, 0.8456467909412716, 0.8461419272581286, 0.8418631027432856, 0.8532102647059056, 0.8667101818473988, 0.8454443816352049, 0.8426094684623648, 0.8014255236997917, 0.8290260882954152, 0.8317213307071097, 0.8417185404199768…
pre	[0, 20, 40, 60, 80, 100, 120, 140, 160, 180, 200, 220, 240, 260, 280, 300, 320, 340]	[0.6662656653901963, 0.647184323895357, 0.579112360796396, 0.4610105154688717, 0.35966124251285597, 0.37227050884272944, 0.44355453955507884, 0.5509858022397145, 0.63424899555313, 0.7046415657803164, 0.7372002466965974, 0.7825663250866489, 0.8060490440849435, 0.8360510481908996, 0.8055338479899025, 0.7801696726039401, 0.7764956930519404, 0.733099798968142]
pre	[0, 20, 40, 60, 80, 100, 120, 140, 160, 180, 200, 220, 240, 260, 280, 300, 320, 340, 360, 380, 400, 420, 440, 460, 480, 500, 520, 540, 560, 580]	[0.7220401076258552, 0.7716681700891653, 0.7596051726135439, 0.7737393120917847, 0.7727978068094336, 0.8246689946179041, 0.8438845477689471, 0.8478662066211641, 0.8025994588422741, 0.8275126782207645, 0.8913191710700513, 0.912891978158215, 0.8085192654618094, 0.6804056215160257, 0.6648223482857076, 0.7273757189274135, 0.7827414789278876, 0.8336318083886263, 0.8478439235469414, 0.893071309174888, …
pre	[280, 300, 320, 340, 360, 380, 400, 420, 440, 460, 480, 500, 520, 540, 560, 580]	[0.7253606329176062, 0.7619033750402235, 0.7516138767386665, 0.6944542870706005, 0.6245105644606543, 0.5917705561032536, 0.612319500704979, 0.7536848670762959, 0.8715232768310823, 0.9463378808180655, 0.9289662316469413, 0.89783391799911, 0.890384438811597, 0.85832207916369, 0.8941755430878229, 0.8376391036319512]
pre	[60, 80, 100, 120, 140, 160, 180, 200, 220, 240, 260, 280, 300, 320, 340, 360, 380, 400, 420, 440, 460, 480, 500, 520, 540, 560, 580]	[0.5007220066610092, 0.5194318274045308, 0.6147323432934648, 0.5981836429403008, 0.5460652674878212, 0.5220268854462348, 0.5873882689913795, 0.6520210858064046, 0.6815699930596226, 0.7174128960242315, 0.7735345719836658, 0.8004317574682008, 0.8802037644924804, 0.947012891185132, 0.9668360823345469, 0.9668360823345469, 0.9714630991246788, 0.9936808055061928, 0.9692496329355679, 0.9692496329355679,…
pre	[560, 580]	[0.7219526775787859, 0.838534942225438]
pre	[0, 20, 40, 60, 80, 100, 120, 140, 160, 180, 200, 220, 240, 260, 280, 300, 320, 340, 360, 380, 400, 420, 440, 460, 480, 500, 520, 540, 560, 580]	[0.9832525673800353, 1.0, 1.0, 0.9896882124392375, 0.9813608092589331, 0.9785222162873642, 0.9172330029831194, 0.816722862327087, 0.735300294762223, 0.7040466900636609, 0.6756140524467199, 0.6697041042785875, 0.6660051919182104, 0.6927875532009745, 0.6178599529474875, 0.6009599523507427, 0.6090098586511012, 0.6743597669649907, 0.6977169721801716, 0.6943641791660607, 0.6871844795373052, 0.68898157…
epi	[0, 15, 30, 45, 60, 75, 90, 105, 120, 135, 150, 165, 180, 195, 210, 225, 240, 255, 270, 285, 300, 315, 330, 345, 360, 375, 390, 405, 420, 435, 450, 465, 480, 495, 510, 525, 540, 555, 570, 585, 600, 615, 630, 645, 660]	[0.4156962755940701, 0.4238721888090657, 0.45045389106211386, 0.49311200980169384, 0.5332895837930719, 0.5102395954246751, 0.4443547004937582, 0.4203048210301296, 0.39357724877437694, 0.3525091397960769, 0.25239143466946096, 0.17867191524205558, 0.17898534492743387, 0.2453655910957989, 0.35650052954906, 0.3913072131587607, 0.41666647858814176, 0.43386185615557205, 0.4754034376696563, 0.5025355603…
epi	[0, 15, 30, 45, 60, 75, 90, 105, 120, 135, 150, 165, 180, 195, 210, 225, 240, 255, 270, 285, 300, 315, 330, 345, 360, 375, 390, 405, 420, 435, 450, 465, 480, 495, 510, 525, 540, 555, 570, 585, 600, 615, 630, 645, 660]	[0.6279916461868286, 0.6562603054469581, 0.6632775603248439, 0.6464714044306284, 0.5994503312855531, 0.5847161350071185, 0.5505928892570847, 0.5156094572953993, 0.45958977559281444, 0.46034088296624853, 0.505500822132428, 0.5274331389283843, 0.4820754260003322, 0.41847269172099183, 0.3995926623655475, 0.435710873473119, 0.5030193530838213, 0.5732429210845439, 0.6487986418733885, 0.689479082526825…
epi	[165, 180, 195, 210]	[0.542256205346877, 0.6283430165104801, 0.6958842886482217, 0.6239264614312798]
epi	[0, 15, 30, 45, 60, 75, 90, 105, 120, 135, 150, 165, 180, 195, 210, 225, 240, 255, 270, 285, 300, 315, 330, 345, 360, 375, 390, 405, 420, 435, 450, 465, 480, 495, 510, 525, 540, 555, 570, 585, 600, 615, 630, 645, 660]	[0.2171604838869905, 0.2588274258753334, 0.33508933495060694, 0.32203215317079953, 0.32625394030368754, 0.3115991946880346, 0.31932018332687184, 0.33998975484749444, 0.3767516338785947, 0.4097111546158167, 0.4270432324731384, 0.48521877645443895, 0.522267744756741, 0.5543460908683552, 0.54074366024527, 0.5303148435283073, 0.5308387874196322, 0.5302613969470046, 0.5373249583154408, 0.5616801211637…
epi	[195, 210, 225, 240, 255, 270, 285, 300, 315, 330, 345]	[0.2923108344116854, 0.2787894394651968, 0.30145253214534745, 0.32716793575879183, 0.3295355145108832, 0.3250222519846751, 0.31832044817820654, 0.3140508667493927, 0.30906559016866186, 0.3156634694608922, 0.3100016786558055]
epi	[0, 15, 30, 45, 60, 75, 90, 105, 120, 135, 150, 165]	[0.5810489698130789, 0.5512354091077905, 0.5385172025109949, 0.5381934816929029, 0.5501208973829047, 0.5820525828267032, 0.5967508545192926, 0.5980068422557393, 0.6262271396503416, 0.6300291249601999, 0.6740357810741703, 0.6023264190917259]
epi	[0, 15, 30, 45, 60, 75, 90, 105, 120, 135, 150, 165, 180, 195, 210, 225, 240, 255, 270, 285, 300, 315, 330, 345, 360, 375, 390, 405, 420, 435, 450, 465, 480, 495, 510, 525, 540, 555, 570, 585, 600, 615, 630, 645, 660]	[0.7194243145978989, 0.72508497018468, 0.7186415667344844, 0.7369698157479857, 0.7215527263419563, 0.7342854499545818, 0.7284375734660523, 0.699633455797764, 0.6485217966758863, 0.5876744382720467, 0.5571564297407501, 0.5388180740755742, 0.5138305060513942, 0.46980274205274414, 0.4232169581354086, 0.39867129281847274, 0.3839057626697042, 0.39637040932629936, 0.41360228393681897, 0.452038455012373…
epi	[630, 645, 660]	[0.42741911691408024, 0.4086309848533894, 0.3744198212081246]
epi	[0, 15, 30, 45, 60, 75, 90, 105, 120, 135]	[0.45993217619660304, 0.43750797865706353, 0.4598165036023973, 0.413974192695104, 0.34310081750259586, 0.33092568676796613, 0.28369880698135275, 0.2887320498307835, 0.20977449299587284, 0.2941078982486705]
epi	[0, 15, 30, 45, 60, 75, 90, 105, 120, 135, 150, 165, 180, 195, 210, 225, 240, 255, 270, 285, 300, 315, 330, 345, 360, 375, 390, 405, 420, 435, 450, 465, 480, 495, 510, 525, 540, 555, 570, 585, 600, 615, 630, 645, 660]	[0.8187857963543075, 0.8622603744318159, 0.9139039682277591, 0.9840876513625627, 0.94395711452778, 0.8837872199190092, 0.8107493433409164, 0.7323506985229747, 0.701136644670428, 0.6724055776821087, 0.6575498274393873, 0.6258980790447898, 0.5877231997330868, 0.5603176379803844, 0.5262767061586348, 0.5059005135885745, 0.5189234002780698, 0.5342342231754927, 0.5925487845379447, 0.6073280533145219, 0…
epi	[75, 90, 105, 120, 135, 150, 165, 180, 195, 210, 225, 240, 255, 270, 285, 300, 315, 330, 345, 360, 375, 390, 405, 420, 435, 450, 465, 480, 495, 510, 525, 540, 555, 570, 585, 600, 615, 630, 645, 660]	[0.8523900251222617, 0.8192670731132622, 0.781237759255454, 0.7392762865246979, 0.6969008837076052, 0.6709288036606592, 0.6288360421366767, 0.631553945509749, 0.6474345856921052, 0.6986560850187971, 0.6949791767958223, 0.6690099231106545, 0.6582235625913646, 0.6853908152190685, 0.7082616019525182, 0.6971045825710278, 0.6876504782660983, 0.6913911057695438, 0.6979432235208917, 0.7160655320801058, …
epi	[0, 15, 30, 45, 60, 75, 90, 105, 120, 135, 150, 165, 180, 195, 210, 225, 240, 255, 270, 285, 300, 315, 330, 345, 360, 375, 390, 405, 420, 435, 450, 465, 480, 495, 510, 525, 540, 555, 570, 585, 600, 615, 630, 645, 660]	[0.7049388377473876, 0.816645407026404, 0.8618095102393831, 0.8978733060803407, 0.8704108567652112, 0.8627671742731015, 0.8195603611540031, 0.8166825528660332, 0.7202063387268828, 0.6444961333229468, 0.6065709399196831, 0.6440779133526914, 0.6477880329973386, 0.616887682254002, 0.5932315476687894, 0.5970442980748017, 0.5989903819299909, 0.6205209742655503, 0.6408693742723757, 0.6497058788310529, …
epi	[45, 60, 75, 90, 105, 120, 135, 150, 165, 180, 195, 210, 225, 240, 255, 270, 285, 300, 315, 330, 345]	[0.8130420542416178, 0.8115320464087988, 0.8339700644389568, 0.7614863795784294, 0.6925843536020974, 0.6535591700266968, 0.7128133874387315, 0.7467587886500534, 0.7771327731779101, 0.7269510788302768, 0.6823601631853741, 0.6214739701673037, 0.5869275043710722, 0.5590770611320827, 0.5513404656889964, 0.5776169003876609, 0.5894497038326042, 0.5647291466676605, 0.5375265103089908, 0.4992619199395189…
epi	[0, 15, 30, 45, 60, 75, 90, 105, 120, 135, 150, 165, 180, 195, 210, 225, 240, 255, 270, 285, 300, 315, 330, 345, 360, 375, 390, 405, 420, 435]	[0.48016868063841195, 0.3166229412187728, 0.2641134823386698, 0.27738633330171364, 0.2608327360524126, 0.26940666350016534, 0.28318241528631877, 0.30730805648778736, 0.32229416061064226, 0.2608290406180183, 0.2598869068304641, 0.3450385030707214, 0.49294864050937504, 0.5759914647970308, 0.5744715594772217, 0.5191570873977761, 0.4808303402317497, 0.4666498972151383, 0.5143173056980354, 0.543291671…
epi	[0, 15, 30, 45, 60, 75, 90, 105, 120, 135, 150, 165, 180, 195, 210, 225, 240, 255, 270, 285, 300, 315, 330, 345, 360, 375, 390, 405, 420, 435, 450, 465, 480, 495, 510, 525, 540, 555, 570]	[0.7067477292684122, 0.686424866199557, 0.5973305663753304, 0.47292096824205326, 0.42060120459561867, 0.36607579149646813, 0.355431119568044, 0.3253617817050594, 0.3616559522698102, 0.4077377111406722, 0.46986077422894007, 0.500050842660101, 0.4639874824093055, 0.38360124149794195, 0.29253738910308197, 0.2104678421473489, 0.19183443264977354, 0.2031046133665313, 0.21822149992708448, 0.20816187784…
epi	[0, 15, 30, 45, 60, 75, 90, 105, 120, 135, 150, 165, 180, 195, 210, 225, 240, 255, 270, 285, 300, 315, 330, 345, 360, 375, 390, 405, 420, 435, 450, 465, 480, 495, 510, 525, 540, 555, 570, 585, 600, 615, 630, 645, 660]	[0.8668049876758069, 0.8085512340620683, 0.7181204364274678, 0.620024579600148, 0.5099608980090681, 0.4617182256232959, 0.4587335964125418, 0.4719440549826259, 0.47606214911891787, 0.43985415922962723, 0.42702528491030417, 0.3511279938580025, 0.28019770943644934, 0.2001895538095856, 0.21168262466771912, 0.2624135649138413, 0.3124635848479829, 0.3451861900269671, 0.35059366389792307, 0.35610837955…
epi	[375, 390, 405, 420, 435, 450, 465, 480, 495, 510, 525, 540, 555, 570, 585, 600, 615, 630, 645, 660]	[0.5221680935763328, 0.5021819291465572, 0.46747986078209597, 0.5024186100770137, 0.5175225869745418, 0.554557111542835, 0.585718573093528, 0.607103634488288, 0.5999411868514529, 0.5841825779677292, 0.5809538221768711, 0.6085388373793285, 0.6175397444298526, 0.6214789374149067, 0.589847026687707, 0.5907787974278205, 0.5522022319796752, 0.5380203708754494, 0.5015767784000208, 0.5208146703902518]
epi	[0, 15, 30, 45, 60, 75, 90, 105, 120, 135, 150, 165, 180, 195, 210, 225, 240, 255, 270, 285, 300, 315, 330, 345, 360, 375, 390, 405, 420, 435, 450, 465, 480, 495, 510, 525, 540, 555, 570, 585, 600, 615, 630, 645, 660]	[0.5545603818872226, 0.4854304877696596, 0.42456236258950436, 0.40148236460047787, 0.4174718237348358, 0.4877801671898276, 0.5638472342731097, 0.5899697001611123, 0.6079380699506528, 0.6220233425383502, 0.6623843676902532, 0.6974909916551889, 0.691549748761015, 0.6585459422715726, 0.5928299257254738, 0.5053847571486371, 0.5116120623591686, 0.5411007748452517, 0.6202582611508796, 0.626800895731746…
epi	[0, 20, 40, 60, 80, 100, 120, 140, 160, 180, 200, 220, 240]	[0.23669568010144748, 0.2583693761129889, 0.31453271156456925, 0.3327787979073579, 0.36052918558978525, 0.3564815392526965, 0.3319017334526337, 0.3294523266667108, 0.3581104714695352, 0.4570331303368705, 0.5303995599617806, 0.5577149714849146, 0.5763703974064972]
epi	[0, 20]	[0.3008164323021241, 0.46653616155959443]
epi	[0, 20, 40, 60, 80, 100, 120, 140, 160]	[0.6012736774044976, 0.5718665158586388, 0.5926665999871515, 0.608696552571495, 0.6540911855989323, 0.713563121370977, 0.7223041353196056, 0.788181466725748, 0.6854435411418829]
epi	[0, 20, 40, 60, 80, 100, 120, 140, 160, 180, 200, 220, 240, 260, 280, 300, 320, 340, 360, 380, 400, 420, 440, 460, 480, 500, 520, 540, 560, 580, 600, 620, 640, 660]	[0.48497612623080616, 0.4763142489805743, 0.5675824030689506, 0.6305128507116292, 0.7060659810074195, 0.7300736631479596, 0.732426368247786, 0.7076017784984255, 0.6838845742962705, 0.6926295582234082, 0.6997429235302768, 0.6379233912361221, 0.5362604862101926, 0.4665693129857229, 0.46054065261670996, 0.4730057422229959, 0.5098536021393448, 0.5273087002157989, 0.5555106761753038, 0.540559076066382…
epi	[0, 20, 40, 60, 80, 100, 120, 140, 160, 180, 200]	[0.23802131655030048, 0.22978307877288673, 0.2246728968021928, 0.24113179644771177, 0.19604893672367885, 0.17801417223683033, 0.22762343471108237, 0.25096113942622217, 0.2656244544815725, 0.22294239133254481, 0.1832787742842373]
epi	[0, 20, 40, 60, 80, 100, 120, 140, 160, 180, 200, 220, 240, 260, 280, 300, 320, 340, 360, 380, 400, 420, 440, 460, 480, 500, 520, 540, 560, 580, 600, 620, 640, 660]	[0.3911916212932544, 0.390111186223042, 0.41860063626375, 0.41315479036638286, 0.3913702207993461, 0.36968609305550054, 0.38662819305675783, 0.4020200812931896, 0.4277940007342593, 0.4516257098096353, 0.50611524096832, 0.5181358183883418, 0.473666742118924, 0.43156989119401334, 0.38289617546070215, 0.3709959095897453, 0.3424972674144864, 0.3715445219266196, 0.4767107609697943, 0.5590390735504971,…
epi	[400, 420, 440, 460, 480, 500, 520, 540, 560, 580, 600, 620, 640, 660]	[0.2773876621962293, 0.2284670210353272, 0.20833188689472393, 0.21958126659763133, 0.23906779865008865, 0.2454316809838136, 0.31029427921152236, 0.35355765790034405, 0.36821136791668935, 0.3727141964412555, 0.36630955400183157, 0.3542229849497341, 0.3229081908755939, 0.2885875255427009]
epi	[0, 20, 40, 60, 80, 100, 120, 140, 160, 180, 200, 220, 240, 260, 280, 300, 320, 340, 360, 380, 400, 420, 440, 460, 480, 500, 520, 540, 560, 580, 600, 620, 640, 660]	[0.39052806423085756, 0.4135312037092705, 0.39573286146864595, 0.38812597124288845, 0.37773463022716314, 0.4141316047744866, 0.45146076324954754, 0.46665849972918066, 0.42798780822050614, 0.36177409213024764, 0.3439478755007262, 0.33297752188016133, 0.351683731903551, 0.36022178639936336, 0.3911227619175182, 0.44183443506414394, 0.4188104248601779, 0.4008160585210385, 0.32909590534790717, 0.34129…
epi	[360, 380, 400, 420, 440, 460, 480, 500, 520, 540, 560, 580, 600, 620, 640, 660]	[0.3374384998341224, 0.280887320689897, 0.307027966334317, 0.38274053434200245, 0.46864165809341823, 0.501738546027353, 0.512970651841245, 0.48691319970176283, 0.5024269944851646, 0.4749561258141543, 0.46124021553404543, 0.40782504552927423, 0.4026017480101773, 0.3700758146119026, 0.3629368094129987, 0.4147151175750729]
epi	[0, 20, 40, 60, 80, 100, 120, 140, 160, 180, 200, 220, 240, 260, 280, 300, 320, 340, 360, 380, 400, 420, 440, 460, 480, 500, 520, 540, 560, 580, 600, 620, 640, 660]	[0.40736165526380225, 0.3515478962950865, 0.4203762627585766, 0.49509970841377055, 0.5276046164199456, 0.49830440275418453, 0.46434701625174934, 0.45011041048142325, 0.37156458601237957, 0.2813559655248734, 0.19057655725626596, 0.15713823823285092, 0.18930187466331452, 0.24458548213886258, 0.34894979165475776, 0.40013264558127215, 0.40674630699039244, 0.35760559732249214, 0.37568198273352676, 0.4…
epi	[320, 340, 360, 380, 400, 420, 440, 460, 480, 500, 520, 540, 560, 580, 600, 620, 640, 660]	[0.41275113097272403, 0.4737706549835297, 0.5121135167950799, 0.5701833372194861, 0.5558418952763905, 0.546569944652601, 0.5481029983249378, 0.5760199842308662, 0.5821943119940777, 0.5785717266672319, 0.5637713300657317, 0.5730825107149307, 0.5589211926105961, 0.5563151097004924, 0.5441577592406635, 0.5046719582596476, 0.4449484011947975, 0.3798258573660614]
epi	[0, 20, 40]	[0.5859751596233034, 0.5340453811471056, 0.6242611225820119]
epi	[0, 20, 40, 60, 80, 100, 120, 140, 160, 180, 200, 220, 240, 260, 280, 300, 320, 340, 360, 380, 400, 420]	[0.6813495141459268, 0.6141754710551156, 0.5784804804873512, 0.5278277557083347, 0.5056318772504695, 0.5929164472104819, 0.6662415318111437, 0.7270630115674742, 0.7018141687832937, 0.7118636985539079, 0.7453968371857923, 0.7088882536029949, 0.5993176667988029, 0.4875895577796093, 0.39879168849616825, 0.3664689892746759, 0.33298134288111975, 0.29613648955635496, 0.27121766293920907, 0.220990017433…
epi	[380, 400, 420, 440, 460, 480, 500, 520, 540, 560, 580, 600, 620, 640, 660]	[0.5577924518377397, 0.5242759739784598, 0.5772093511349617, 0.6145879473898793, 0.6492223329909103, 0.6686993480143183, 0.6705259905339883, 0.6873104681593848, 0.6980474693389281, 0.6911251332215924, 0.6159426535758744, 0.5667227864180678, 0.5367360217955912, 0.5533484755711017, 0.5330991418228878]
epi	[80, 100, 120, 140, 160, 180, 200, 220, 240, 260, 280, 300, 320, 340]	[0.48820935927447157, 0.5515530860958656, 0.6311073296897584, 0.6712631014921541, 0.6618274690801483, 0.6242819047827731, 0.5935705629194904, 0.5578745232052141, 0.5283852588658281, 0.4968784690930604, 0.5107037112213342, 0.5764242834674211, 0.5263241139241942, 0.7031176015677816]
epi	[380, 400, 420, 440, 460, 480, 500, 520, 540, 560, 580, 600, 620, 640, 660]	[0.38058332935050815, 0.3613786325912602, 0.3852081197359694, 0.35485114791926015, 0.34122772870799417, 0.3178715063857976, 0.342577747076734, 0.3679548808075366, 0.41819212476494466, 0.4268870261722904, 0.457388555825265, 0.44248678183971263, 0.4752204255445767, 0.43136956127578935, 0.4165820517171601]
epi	[0, 20, 40, 60, 80, 100, 120, 140, 160, 180, 200, 220, 240, 260, 280, 300, 320, 340, 360]	[0.5023398163953029, 0.5570369297858814, 0.6001319683094057, 0.514424624869071, 0.42689648390725227, 0.4481476049191438, 0.4692449850363219, 0.47865710931976074, 0.4529696050579579, 0.4814946731482799, 0.48753153172582836, 0.5126051863171418, 0.49608912920026577, 0.4999366329181043, 0.4656061976916221, 0.4185191307136511, 0.3428415799739201, 0.3618026925402889, 0.2514844127339578]
epi	[0, 20, 40, 60, 80, 100, 120, 140, 160, 180, 200, 220, 240, 260, 280, 300, 320, 340, 360, 380, 400, 420, 440, 460, 480, 500, 520, 540, 560, 580, 600, 620, 640, 660]	[0.48917662308908105, 0.5086582410441396, 0.5598860277716502, 0.5731715774937526, 0.5443908191523925, 0.5741709430538601, 0.5594426648758022, 0.6052732960266982, 0.5642495868650502, 0.6214713018053786, 0.6039611009821906, 0.6151052611028397, 0.5744007587656633, 0.559029755437844, 0.5158722328970765, 0.4369626991749272, 0.3484604610330247, 0.33946447924497414, 0.3724266652603665, 0.331705579128795…
epi	[140, 160, 180, 200, 220, 240]	[0.5011004711242788, 0.4566477308752812, 0.45157552173105436, 0.5087658254198512, 0.4812161290677052, 0.5782999553766386]
epi	[0, 20, 40, 60, 80, 100, 120]	[0.18127290779192928, 0.13811162018146897, 0.10043192046770193, 0.16192847824871276, 0.2352602357469159, 0.22036596298682026, 0.3113765854586797]
epi	[0, 20, 40, 60, 80, 100, 120, 140, 160, 180, 200, 220, 240, 260, 280, 300, 320, 340, 360, 380, 400, 420, 440, 460, 480, 500, 520, 540, 560, 580, 600, 620, 640, 660]	[0.6361084048711476, 0.5095528507099516, 0.49376271522069315, 0.4893814692156037, 0.5387652711938722, 0.5073039586134885, 0.47311628960044355, 0.42892477336164775, 0.4587622904497848, 0.43016970827339635, 0.40603534748551495, 0.39820349487624, 0.38575662598194066, 0.3809816186308639, 0.34484030597307663, 0.3655935211334977, 0.3836244030184204, 0.3935513424217903, 0.36155280084972136, 0.3369557723…
epi	[160, 180, 200, 220, 240, 260, 280, 300, 320, 340, 360, 380, 400, 420, 440, 460, 480, 500, 520, 540, 560, 580, 600, 620, 640, 660]	[0.3720647622236844, 0.2551008567637198, 0.19148167070886615, 0.2093747325426731, 0.2450049076995311, 0.23041863393323278, 0.2079433058895406, 0.1814492864927917, 0.1856865097551654, 0.22448422720555164, 0.24018285084575372, 0.34781498667883753, 0.28926295018700415, 0.2926353746535242, 0.25713693740617943, 0.3315141817881358, 0.4208908145773955, 0.5037190909519286, 0.5648165879509923, 0.507840526…
epi	[0, 20, 40, 60, 80, 100, 120, 140, 160, 180, 200, 220, 240, 260, 280, 300, 320, 340, 360, 380, 400, 420, 440, 460, 480, 500, 520, 540, 560, 580, 600, 620, 640, 660]	[0.33548488716397845, 0.29668468404295517, 0.3579695082476726, 0.4422844794644054, 0.4893793674759195, 0.5564593596824929, 0.5873717154668792, 0.5640787836202702, 0.4757011172218541, 0.43472607455962026, 0.4799908186731929, 0.5595287485513586, 0.5782355792829008, 0.5600369675473114, 0.5325744271943428, 0.5780256265179563, 0.5945594341245776, 0.5492891048757655, 0.44042059116993587, 0.414052227635…
epi	[0, 20, 40, 60, 80, 100, 120, 140, 160, 180, 200, 220, 240, 260, 280, 300, 320, 340, 360, 380, 400, 420, 440, 460, 480, 500, 520, 540, 560, 580, 600, 620, 640, 660]	[0.8795656665712365, 0.6932172184504927, 0.4887576313087439, 0.414653603391598, 0.4208497397269624, 0.43655395101195626, 0.402992819578883, 0.36624339049101856, 0.3658922782758691, 0.41019447533281045, 0.4357847303467777, 0.46680695763858243, 0.47302381381340647, 0.5161443938199485, 0.5408668705569407, 0.5593646022139406, 0.5732219347312083, 0.587567623244523, 0.5843361181470843, 0.57492808936656…
epi	[0, 20, 40, 60, 80, 100, 120, 140, 160, 180, 200, 220, 240, 260, 280, 300, 320, 340]	[0.8006510268663519, 0.7764469052493933, 0.8364292266517483, 0.8670572255055929, 0.8911031588157529, 0.8713762480124719, 0.8274026711009048, 0.7582665864633759, 0.7798294982703865, 0.8531146502828456, 0.942090860591447, 0.9728757292382829, 0.9451495185098485, 0.9428935564905073, 0.943536997958032, 0.9760750914190819, 0.9642107076581817, 1.0]
epi	[0, 15, 30, 45, 60, 75, 90, 105, 120, 135, 150, 165, 180, 195, 210, 225, 240, 255, 270, 285, 300, 315, 330, 345, 360, 375, 390, 405, 420, 435, 450, 465, 480]	[0.8386124103461589, 0.7405100389784188, 0.7389598708041175, 0.7765375329291299, 0.7964002827120994, 0.78131201545984, 0.7138015502747602, 0.6585286863991096, 0.6164668262871417, 0.6009019837905775, 0.604430627860281, 0.6214554431351954, 0.6624180777669049, 0.7247413322552116, 0.7787636936620584, 0.813207277933028, 0.7991286249616115, 0.7751268105244501, 0.7721529061975735, 0.7963701105391943, 0.…
epi	[105, 120, 135, 150, 165, 180, 195, 210, 225, 240, 255, 270, 285, 300, 315, 330, 345, 360, 375, 390, 405, 420, 435, 450, 465, 480, 495, 510, 525, 540, 555, 570, 585, 600, 615, 630, 645, 660]	[0.5958234570886233, 0.6469343502920291, 0.6652170344948903, 0.6403578283161843, 0.6512092687097817, 0.6745760419595053, 0.7056183046649944, 0.7134408383056675, 0.714882005554117, 0.7402337874641652, 0.7054374689450751, 0.6867927104562184, 0.6519248907260798, 0.6677191871873941, 0.6502663739216007, 0.6545332112723942, 0.650994730900836, 0.6685254503264226, 0.6435084667261592, 0.6036932766858005, …
epi	[0, 15, 30, 45, 60, 75, 90, 105, 120, 135, 150, 165, 180, 195, 210, 225, 240, 255, 270, 285, 300, 315, 330, 345, 360, 375, 390, 405, 420, 435, 450, 465, 480, 495, 510, 525, 540, 555, 570, 585, 600, 615, 630, 645, 660]	[0.5180909699402897, 0.5516654169511049, 0.5320575967399224, 0.4915482329354928, 0.4648893177347621, 0.4913265743825552, 0.5689280397571674, 0.6213680774487966, 0.6674285831065747, 0.7103152605848977, 0.7441137646496795, 0.7609061425392395, 0.7476401164341112, 0.7743852169862578, 0.7560675687730717, 0.73662418106737, 0.6814179194445682, 0.6868967227430178, 0.6996241802133966, 0.7345760239211114, …
epi	[15, 30, 45, 60, 75, 90, 105, 120, 135, 150, 165, 180, 195, 210, 225, 240, 255, 270, 285, 300, 315, 330, 345, 360, 375, 390, 405, 420]	[0.471703161363314, 0.5025857854381286, 0.532513965210728, 0.5560424979576183, 0.6154102778720122, 0.6594281947621896, 0.6692055473083663, 0.6101570749866708, 0.5803255088907936, 0.5426532027681078, 0.5517398282276855, 0.5271306135069027, 0.5192379272785766, 0.46428996111062015, 0.44032360249370167, 0.45112831561439065, 0.49106690910784256, 0.4729458350181656, 0.4320297597035659, 0.42692660184299…
epi	[0, 15, 30, 45, 60, 75, 90, 105, 120, 135, 150, 165, 180, 195, 210, 225, 240, 255, 270, 285, 300, 315, 330, 345, 360, 375, 390, 405, 420, 435, 450, 465, 480, 495, 510, 525, 540, 555, 570, 585, 600, 615, 630, 645, 660]	[0.353635588574497, 0.39422352749875245, 0.3613685305734826, 0.33414041372385417, 0.32290225357329644, 0.3657587202409924, 0.4163203570344136, 0.38084420271910036, 0.3004721873695685, 0.258125985678882, 0.2561486238484614, 0.310134942718394, 0.35999187770727703, 0.3914850285789028, 0.4043716104582102, 0.4115534048418521, 0.40050299581121207, 0.37625023739813707, 0.34668890924800855, 0.28076723317…
epi	[45, 60, 75, 90, 105, 120, 135, 150, 165, 180, 195, 210, 225, 240, 255, 270, 285, 300, 315, 330, 345, 360, 375, 390, 405, 420, 435, 450, 465, 480, 495, 510, 525, 540, 555, 570, 585, 600, 615, 630, 645, 660]	[0.46344758321029383, 0.4504329730203965, 0.4120418703659145, 0.40468747554403467, 0.39057120754121316, 0.4076880906642788, 0.4186909777536891, 0.45502431114056546, 0.4859041444846898, 0.5634093314109365, 0.6111465847045431, 0.6270948630133301, 0.6011299938397711, 0.5689989391994921, 0.5709183038479614, 0.5655762392828688, 0.590789005611804, 0.561795926393566, 0.5486234926994628, 0.52469816793068…
epi	[0, 15, 30, 45, 60, 75, 90, 105, 120, 135, 150, 165, 180, 195, 210, 225, 240, 255, 270, 285, 300, 315, 330, 345, 360, 375, 390, 405, 420, 435, 450, 465, 480, 495, 510, 525, 540, 555, 570, 585, 600, 615, 630, 645, 660]	[0.42139109880620923, 0.4225598438709968, 0.44314293557620527, 0.40061968269565856, 0.3538254888965325, 0.22928981999793827, 0.23085882793954368, 0.3108755699266823, 0.35320614978725046, 0.31848871047900995, 0.2680288282236451, 0.28119729945395244, 0.4079274148582588, 0.48892455258425405, 0.6064409841490751, 0.6148627466487323, 0.609802084533098, 0.5530887994202806, 0.5226395345452153, 0.50248789…
epi	[0, 15, 30, 45, 60, 75, 90, 105, 120, 135, 150, 165, 180, 195, 210, 225, 240, 255, 270, 285, 300, 315, 330, 345, 360, 375, 390, 405, 420, 435, 450, 465, 480, 495, 510, 525, 540, 555, 570, 585, 600, 615, 630, 645, 660]	[0.5871955488431729, 0.6539815607439877, 0.7072415151634175, 0.7645668772996546, 0.8161169591237497, 0.8109805722307494, 0.7389950769674974, 0.6765479037104788, 0.6197796957557782, 0.6395363729501186, 0.64859741099706, 0.6764098109180164, 0.5817360011687879, 0.4614475852251827, 0.36119874463395485, 0.4049850526283632, 0.44353921409143027, 0.4692258636350757, 0.4695393384751408, 0.5025981838402673…
epi	[0, 15, 30, 45, 60, 75, 90, 105, 120, 135, 150, 165, 180, 195, 210, 225, 240, 255, 270, 285, 300, 315, 330, 345, 360, 375, 390, 405, 420, 435, 450, 465, 480, 495, 510, 525, 540, 555, 570, 585, 600, 615, 630, 645, 660]	[0.6749818515781832, 0.748894274167215, 0.8203424265021223, 0.8335475966112585, 0.8227029703295594, 0.7660998524030741, 0.7186147290525687, 0.693567096646399, 0.6662748109057827, 0.6414993223623914, 0.6021942888975765, 0.5833371870103056, 0.49545143487153537, 0.3839339845056464, 0.35129856574489193, 0.3874085049736959, 0.4831185953723, 0.5008735159962963, 0.5623546396084057, 0.5752068375799229, 0…
epi	[195, 210, 225, 240]	[0.7426364068146003, 0.7795483152963856, 0.7631274927484398, 0.8429460605165329]
epi	[0, 15, 30, 45, 60, 75, 90, 105, 120, 135, 150, 165, 180, 195, 210, 225, 240, 255, 270, 285, 300, 315, 330, 345, 360, 375, 390, 405, 420, 435, 450, 465, 480, 495, 510, 525, 540, 555, 570, 585, 600, 615, 630, 645, 660]	[0.5610273801377396, 0.6816971409722967, 0.6985890101159287, 0.714183932374413, 0.7446928575430419, 0.7417983977227921, 0.6852653617468443, 0.5932253586622187, 0.5792826154195256, 0.6238498318534188, 0.6680938398750391, 0.6746384064673704, 0.6180811692968439, 0.6201656708880422, 0.6673300715319722, 0.6870051147994496, 0.6743244838396043, 0.6430036347807941, 0.7035563865753441, 0.7625068104417059,…
epi	[225, 240, 255, 270]	[0.5883825427040351, 0.6111947711840184, 0.5824191303660438, 0.7131452449065587]
epi	[0, 15, 30, 45, 60, 75, 90, 105, 120, 135, 150, 165, 180, 195, 210, 225, 240, 255, 270, 285, 300, 315, 330, 345, 360, 375, 390, 405]	[0.4709780887404873, 0.5363451285989577, 0.49699313135717255, 0.49578001737585486, 0.501158540808718, 0.5161340564296443, 0.5318966370287282, 0.4790207394153791, 0.4431843307921159, 0.36677040449610815, 0.37782491494968, 0.39011248317890734, 0.50060395776902, 0.54604656331204, 0.5851564606931645, 0.545554025146432, 0.5488271750440541, 0.5619147541619932, 0.5992110943575336, 0.6120672505923106, 0.…
epi	[0, 15, 30, 45, 60, 75, 90, 105, 120, 135, 150, 165, 180, 195, 210, 225, 240, 255, 270, 285, 300, 315, 330, 345, 360, 375, 390, 405, 420, 435, 450, 465, 480, 495, 510, 525, 540, 555, 570, 585, 600, 615, 630, 645, 660]	[0.5434811014513853, 0.5254309224480007, 0.5743068826985795, 0.5441617013503685, 0.4520073131351805, 0.4032500245355392, 0.4112918474767156, 0.43390226532230497, 0.4667882493635563, 0.4766849194745973, 0.4658246488583897, 0.47342557767576116, 0.49749260138751755, 0.5682977872161424, 0.5713536715684618, 0.5257173551434114, 0.46013573788917644, 0.45701777698191215, 0.5093201886889046, 0.53965876308…
epi	[195, 210, 225, 240, 255]	[0.6679696339248613, 0.7199613368708123, 0.6605663485481509, 0.700689182207463, 0.6516311922218869]
epi	[0, 15, 30, 45, 60, 75, 90, 105, 120, 135, 150, 165, 180, 195, 210, 225, 240, 255, 270, 285, 300, 315, 330, 345, 360, 375, 390, 405, 420, 435, 450]	[0.5836370824457965, 0.6193199622388295, 0.5616890299281972, 0.5825109174043857, 0.5393834281632289, 0.5028145983873106, 0.44023957406224207, 0.42394683783532755, 0.438750928947516, 0.4254386175742941, 0.4128742989121827, 0.3220049753447028, 0.3154964335091609, 0.31012446976845637, 0.3659680191136876, 0.3229202768508912, 0.3102651635341615, 0.3096820028558751, 0.34410198151968646, 0.3981414904659…
epi	[75, 90, 105, 120, 135, 150, 165, 180, 195, 210, 225, 240, 255, 270, 285, 300, 315, 330, 345, 360, 375, 390, 405, 420, 435, 450, 465, 480, 495, 510, 525, 540, 555, 570, 585, 600, 615, 630, 645, 660]	[0.4389006173853413, 0.5021919504039429, 0.5811441158588607, 0.6750336885292644, 0.6979630885502468, 0.720003895959216, 0.682135145185096, 0.5962838628015625, 0.5042381474354222, 0.48625206314068187, 0.5011213844252901, 0.5307514831432593, 0.5024319380522995, 0.499586891483592, 0.5015986220191526, 0.5285551970767257, 0.518322597956987, 0.4885375452064978, 0.4427889562890946, 0.4680635447064693, 0…
epi	[0, 15, 30, 45, 60, 75, 90, 105, 120, 135, 150, 165, 180, 195, 210, 225, 240, 255, 270]	[0.6976067551629649, 0.6499787608495878, 0.6063836577753049, 0.5926768853295941, 0.601354269666472, 0.6124348754410395, 0.6121887865772249, 0.5818984461331221, 0.5723955224046889, 0.5790941023219202, 0.5901533477593147, 0.6101921480136859, 0.622674428474717, 0.6361300717758962, 0.6268426986823464, 0.6433895153621375, 0.6635216147821108, 0.6850862950264158, 0.6882299677716066]
epi	[0, 15, 30, 45, 60, 75, 90, 105, 120, 135, 150, 165, 180, 195, 210, 225, 240, 255, 270, 285, 300, 315, 330, 345, 360, 375, 390, 405, 420, 435, 450, 465, 480, 495, 510, 525, 540, 555, 570, 585, 600, 615, 630, 645, 660]	[0.8737721457057286, 0.7715644327270544, 0.6770155205697502, 0.6246196810146502, 0.573866208423954, 0.5340229081804523, 0.4931364213366228, 0.4642027022833301, 0.4554000140876937, 0.4473904021206656, 0.42117319186399843, 0.3968775375042332, 0.38390829716026503, 0.40553852502938464, 0.42452308747291984, 0.422491134087118, 0.4221201526923797, 0.4421398816389505, 0.4876901678218106, 0.50791013253589…
epi	[135, 150, 165, 180, 195, 210, 225, 240, 255, 270, 285, 300, 315, 330, 345, 360, 375, 390, 405, 420]	[0.6438593350862267, 0.6270117577948962, 0.5732642358165376, 0.5280192511329246, 0.49933530520529246, 0.5326063506553945, 0.5822820340356184, 0.5686787974250679, 0.5515961477200645, 0.5528679721572975, 0.5795347574613654, 0.5954805435281254, 0.5897319738058215, 0.5937532996869739, 0.5924032516770043, 0.6072211971733577, 0.6044231803364228, 0.6192457034294213, 0.5743080736622125, 0.648101469081209…
epi	[0, 15, 30, 45, 60, 75, 90, 105, 120, 135, 150, 165, 180, 195, 210, 225, 240, 255, 270, 285, 300, 315, 330, 345, 360, 375, 390, 405, 420, 435, 450, 465, 480, 495, 510, 525, 540, 555, 570, 585, 600, 615, 630, 645, 660]	[0.7023575612234984, 0.7211528710623293, 0.7344320860633765, 0.7392294686192712, 0.7030859154651538, 0.6695474924642485, 0.6460886980068125, 0.6614155819760829, 0.675557696925979, 0.6620281530673303, 0.6078075915066522, 0.6107739184782006, 0.6595444362236904, 0.7339831517720308, 0.7472030086362794, 0.7379002177920366, 0.7150147842713204, 0.7018441998734347, 0.7166278793570076, 0.7395834356092097,…
epi	[0, 15, 30, 45, 60, 75, 90, 105, 120, 135, 150, 165, 180, 195, 210, 225, 240, 255, 270, 285, 300]	[0.5913392072318093, 0.5344707888437307, 0.48510239510565745, 0.48829560902616603, 0.5104600239740912, 0.5435893602272989, 0.5288712348520582, 0.4735469496578449, 0.36767217570079785, 0.272784848690899, 0.2254534346949657, 0.2762452145020236, 0.3376390597233832, 0.3784737283320199, 0.3629371027986201, 0.34679861197030654, 0.3213058213506293, 0.3447715354175256, 0.3786269580338483, 0.4178848991621…
epi	[0, 15, 30, 45, 60, 75, 90, 105, 120, 135, 150, 165, 180, 195, 210, 225, 240, 255, 270, 285, 300, 315, 330, 345, 360, 375, 390, 405, 420, 435, 450, 465, 480, 495, 510, 525, 540, 555, 570, 585, 600, 615, 630, 645, 660]	[0.7837281659090182, 0.7654519975373969, 0.7405437223169816, 0.7348296294933442, 0.7161381154054189, 0.7210238307064997, 0.7013704703172401, 0.675510516938581, 0.6341339873687125, 0.5824055515979435, 0.5202677113980635, 0.46712238295069913, 0.41239158861445674, 0.4065288235136439, 0.40325374934465374, 0.4300831365314373, 0.423572904753005, 0.39096529559341714, 0.39164600886526496, 0.3968813567586…
epi	[165, 180, 195, 210, 225, 240, 255, 270, 285, 300, 315, 330, 345, 360, 375, 390, 405, 420, 435, 450, 465, 480, 495, 510, 525, 540, 555, 570, 585, 600, 615, 630, 645, 660]	[0.47730140517074454, 0.4983905215452233, 0.5451620727722258, 0.542456230679074, 0.5526181378869958, 0.548905710768652, 0.599232491804518, 0.640142151846647, 0.6956407625565472, 0.6994099346627625, 0.6903425051547479, 0.6440236415656513, 0.6350302073355997, 0.623572469739036, 0.6286777183602992, 0.6366645571195405, 0.6874557620244234, 0.7316198169287401, 0.7486327061389443, 0.7372628127369297, 0.…
epi	[0, 15, 30, 45, 60, 75, 90, 105, 120, 135, 150, 165, 180, 195, 210, 225, 240, 255, 270, 285, 300, 315, 330, 345, 360, 375, 390, 405, 420, 435, 450, 465, 480, 495, 510, 525, 540, 555, 570, 585, 600, 615, 630, 645, 660]	[0.6062099341701773, 0.586413937040757, 0.5962654032471574, 0.6034874198818957, 0.6178514236681157, 0.6069047531815674, 0.5847874590475693, 0.52730981102498, 0.4821305454783114, 0.509598322483321, 0.5227072007853221, 0.5930363339121009, 0.6066833109422591, 0.6580499056207914, 0.645995921234256, 0.6114792012466368, 0.5679047918288179, 0.5348357205816687, 0.5762959805568032, 0.6045725543187269, 0.6…
epi	[0, 15, 30, 45, 60, 75, 90, 105, 120, 135, 150, 165, 180, 195, 210, 225, 240, 255, 270, 285, 300, 315, 330, 345, 360, 375, 390, 405]	[0.46067783066202933, 0.5134925087513893, 0.5867012318555318, 0.6999456176034164, 0.7148582948857104, 0.7297094981249281, 0.7323962592421439, 0.7255010841688238, 0.7107914256102438, 0.7051066676974161, 0.6921917637704084, 0.6914912902305979, 0.673113656962432, 0.6774332047214485, 0.6672616570697655, 0.6582586727710389, 0.6309454863196232, 0.6487304957232376, 0.686571251288732, 0.7180887070292452,…
epi	[0, 15, 30, 45, 60, 75, 90, 105, 120, 135, 150, 165, 180, 195, 210, 225, 240, 255, 270, 285, 300, 315, 330, 345, 360, 375, 390, 405, 420, 435, 450, 465, 480, 495, 510, 525, 540, 555, 570, 585, 600, 615, 630, 645, 660]	[0.3885202332574538, 0.32086394502640503, 0.26726701623843074, 0.22086438129461128, 0.23789055325158018, 0.289982053184131, 0.3330901315016607, 0.3599100859988235, 0.3822463250512776, 0.43366225502761396, 0.4706902438808269, 0.5915245109208929, 0.7260343183839936, 0.8524858567694421, 0.9012165099998891, 0.937685141254109, 0.9347896607553805, 0.888036241066021, 0.7345744432582023, 0.60189468042137…
epi	[0, 15, 30, 45, 60, 75, 90, 105, 120, 135, 150, 165, 180, 195, 210, 225, 240, 255, 270, 285, 300, 315, 330, 345, 360, 375, 390, 405, 420, 435, 450, 465, 480, 495, 510, 525, 540, 555, 570, 585, 600, 615, 630, 645, 660]	[0.7109275032447976, 0.6619252728445453, 0.656621789095465, 0.6840804651894979, 0.6871715174045548, 0.7219748384265264, 0.6965338041389967, 0.6799830266158137, 0.6591923447346444, 0.6593488699496336, 0.6553334207508508, 0.6603662711668723, 0.6471555342984047, 0.6338112660431845, 0.612225347543213, 0.6499736777624271, 0.7059642103531735, 0.7565435653897215, 0.7702344737669174, 0.7626773855791651, …
epi	[0, 15, 30, 45, 60, 75, 90, 105, 120, 135, 150, 165, 180, 195, 210, 225, 240, 255, 270, 285, 300, 315, 330, 345, 360, 375, 390, 405, 420, 435, 450, 465, 480, 495, 510, 525, 540, 555, 570, 585, 600, 615, 630, 645, 660]	[0.5660555166541871, 0.6391134751881699, 0.6393471142573006, 0.6732936283520049, 0.6750458693608693, 0.6348957796872535, 0.5375433979213162, 0.4382446623361352, 0.3868753647107708, 0.39524023269015807, 0.4206461956672615, 0.45589600498844557, 0.48679235160001094, 0.49768281888186877, 0.5056768874732112, 0.504986834986275, 0.49923486148391527, 0.4856510223719388, 0.45441704134240596, 0.43627193704…
epi	[30, 45, 60, 75, 90, 105, 120, 135, 150, 165, 180, 195, 210, 225, 240, 255, 270, 285, 300, 315, 330, 345, 360, 375, 390, 405, 420, 435, 450, 465, 480, 495, 510, 525, 540, 555, 570, 585, 600, 615, 630, 645, 660]	[0.46520962397489113, 0.41979785081765747, 0.40399380675203056, 0.3773338495320635, 0.4210494688701283, 0.44884195932947657, 0.48681673293363675, 0.47728066776130734, 0.4189441249460701, 0.3592507838706229, 0.305313628295289, 0.30058231863765233, 0.318560926964815, 0.3551970977197758, 0.3647912009036129, 0.35366714855907516, 0.3155330322310381, 0.2974178294760434, 0.2841903425312759, 0.2931848371…
epi	[0, 15, 30, 45, 60, 75, 90, 105, 120, 135, 150, 165, 180, 195, 210, 225, 240, 255, 270, 285, 300, 315, 330, 345, 360]	[0.26404534637324634, 0.2475584811289232, 0.22044746580934282, 0.18533516288162355, 0.16965603273934235, 0.15035580938721282, 0.11959050031125817, 0.09836913058052232, 0.08324758704671818, 0.10518058042204381, 0.11209979235563199, 0.1308253175030216, 0.14883878917909885, 0.19815338425182535, 0.21673257184938458, 0.2027317235991127, 0.20247598486840243, 0.23891340769923444, 0.3070435141003525, 0.3…
epi	[0, 15, 30, 45, 60, 75, 90, 105, 120, 135, 150, 165, 180, 195, 210, 225, 240, 255, 270, 285, 300, 315, 330, 345, 360, 375, 390, 405, 420, 435, 450, 465, 480, 495, 510, 525, 540, 555, 570, 585, 600, 615, 630, 645, 660]	[0.6208835843995386, 0.6255502117747198, 0.5910848772653151, 0.5611926471728003, 0.5591529870937175, 0.5989426405409372, 0.5978560975998447, 0.6057238763929113, 0.5893284641328896, 0.6040828185221585, 0.5898558478852941, 0.5744738703596841, 0.5663577157236231, 0.5893360510943784, 0.5548013240200885, 0.5245100795163458, 0.4718882086091886, 0.4622799162272355, 0.44569819026319085, 0.422444381969332…
epi	[225, 240, 255, 270, 285, 300, 315, 330, 345, 360, 375, 390, 405, 420, 435, 450, 465, 480, 495, 510, 525, 540, 555, 570, 585, 600]	[0.5775104305474866, 0.5278477823321853, 0.4661399302028437, 0.41543841025805656, 0.4074141303649541, 0.4460086323645572, 0.4524317312466484, 0.42871508706456646, 0.41525391550334406, 0.4485532881103804, 0.4942138173544102, 0.5378289078950426, 0.5195456804105302, 0.4885694425989339, 0.4549094149942454, 0.4426175237715328, 0.4148692304195885, 0.37370988932221155, 0.3259140973795264, 0.304194065008…
epi	[0, 15, 30, 45, 60, 75, 90, 105, 120, 135, 150, 165, 180, 195, 210, 225, 240, 255, 270, 285, 300, 315, 330, 345, 360, 375, 390, 405, 420, 435, 450, 465, 480, 495, 510, 525, 540, 555, 570, 585, 600, 615, 630, 645, 660]	[0.4120027594292585, 0.3970590930502052, 0.3855826565473788, 0.41092076240476, 0.42528049930093853, 0.45013079647676424, 0.41878876648358615, 0.4506131797547604, 0.438034973811436, 0.4740884732290333, 0.4687400339843406, 0.4913809084945278, 0.505375298702632, 0.5232711333566987, 0.5413727659980182, 0.5520110199280029, 0.5611640896425799, 0.5268724130191794, 0.5156747161245191, 0.49806306821433743…
epi	[120, 135, 150, 165, 180, 195, 210, 225, 240, 255, 270, 285, 300, 315, 330, 345, 360, 375, 390, 405, 420, 435, 450, 465, 480, 495, 510, 525, 540, 555, 570, 585, 600, 615, 630, 645, 660]	[0.39961251241083645, 0.374757720336536, 0.35025180159762676, 0.3265686318815158, 0.2688175535211909, 0.22696621497546932, 0.19637129332254163, 0.2303899018840294, 0.25076140064459507, 0.2701008125455347, 0.24613482711734905, 0.24479238338935735, 0.23229708217940312, 0.2387488835399052, 0.2141840118383537, 0.19370430503601335, 0.1535915224661362, 0.1417414778285546, 0.1815564823481819, 0.27356579…
epi	[0, 15, 30, 45, 60, 75, 90, 105, 120, 135, 150, 165, 180, 195, 210, 225, 240, 255, 270, 285, 300, 315, 330, 345, 360, 375, 390, 405, 420, 435, 450, 465, 480, 495, 510, 525, 540, 555, 570, 585, 600, 615, 630, 645, 660]	[0.5478032352203394, 0.5959360836713959, 0.6677885718446742, 0.7344740540327245, 0.7237098556842193, 0.6463473181650262, 0.6151491986916499, 0.6341915792219289, 0.6717674968993567, 0.7291619050142638, 0.7557849393003458, 0.7963233687373009, 0.7958606121905373, 0.7737093446306967, 0.7545548553011269, 0.7549412996588293, 0.7649207907615807, 0.7562161139826585, 0.7560123401724151, 0.7748026243905456…
epi	[45, 60, 75, 90, 105, 120, 135, 150, 165, 180, 195, 210, 225, 240, 255, 270, 285, 300, 315, 330, 345, 360, 375, 390, 405, 420, 435, 450, 465, 480, 495, 510, 525, 540, 555, 570]	[0.6409071093086932, 0.707756587237658, 0.767153992896915, 0.7687486300937354, 0.7665657627674078, 0.7087204491705729, 0.6933191292579218, 0.6639756824456896, 0.6538658933405953, 0.6413311642782015, 0.6245178613154655, 0.6225326707649329, 0.6156689104439841, 0.613312963723595, 0.5632086281528029, 0.5286084080344374, 0.527933679613994, 0.5939503874926727, 0.6420223702618605, 0.6623643514509578, 0.…
epi	[0, 15, 30, 45, 60, 75, 90, 105, 120, 135, 150, 165, 180, 195, 210, 225, 240, 255, 270, 285, 300, 315, 330, 345, 360, 375, 390, 405, 420, 435, 450, 465, 480, 495, 510, 525, 540, 555, 570, 585, 600, 615, 630, 645, 660]	[0.7135159925558533, 0.6673380700834578, 0.573196320865219, 0.5602895808740157, 0.5242311412474847, 0.5554017874616404, 0.5307111323834696, 0.5214397835832844, 0.48585708185881665, 0.5029484210958306, 0.5263779482519301, 0.5751663123154737, 0.625055452457076, 0.6718285273186222, 0.6786047313305108, 0.6716617733055182, 0.6822219427171273, 0.6634817996092449, 0.6631620092516125, 0.6543574316554448,…
epi	[105, 120, 135, 150, 165, 180, 195, 210, 225, 240, 255, 270, 285, 300, 315, 330, 345, 360, 375, 390, 405, 420, 435, 450, 465, 480, 495, 510, 525, 540, 555, 570, 585, 600, 615, 630, 645, 660]	[0.5429760362980943, 0.531177889129594, 0.55799939960618, 0.5951276487241528, 0.6232452942697758, 0.6341072760702254, 0.6329313622721422, 0.6110156554267984, 0.6274666884184099, 0.6574055995970252, 0.6589248041608943, 0.630628200035568, 0.5912665266416645, 0.5909373182815171, 0.5948000412175354, 0.5916966351868862, 0.600077128616119, 0.6207830186962185, 0.6627810636192388, 0.6847988599393489, 0.6…
epi	[180, 195, 210, 225, 240, 255, 270]	[0.43649390988528597, 0.522718351169849, 0.53018200957, 0.5182469650483997, 0.481574832377981, 0.46488070569377876, 0.4723313015433504]
epi	[180, 195, 210, 225, 240, 255, 270]	[0.5379788476452401, 0.5558126098483186, 0.5915418415271371, 0.5798201461236624, 0.5761862715054159, 0.550899794667284, 0.5757660033042945]
epi	[0, 15, 30, 45, 60, 75, 90, 105, 120, 135, 150, 165, 180, 195, 210, 225, 240, 255, 270, 285, 300, 315, 330, 345, 360, 375, 390, 405, 420, 435, 450, 465, 480, 495, 510, 525, 540, 555, 570, 585, 600, 615, 630, 645, 660]	[0.7780208809451675, 0.7055265127295597, 0.6589334098767163, 0.5900203176783086, 0.6156789169980866, 0.6505745849640037, 0.6610238846674616, 0.614834612356646, 0.546762859739025, 0.5303477118103964, 0.5705526680652248, 0.6099449752138121, 0.6490782533705449, 0.6167145826249422, 0.5937651279393191, 0.5145036875508098, 0.5032486311101776, 0.5172549838436827, 0.5373548794416301, 0.476242551390873, 0…
epi	[330, 345, 360, 375, 390, 405, 420, 435, 450, 465, 480, 495, 510, 525, 540, 555, 570, 585, 600, 615, 630, 645, 660]	[0.43258272674975434, 0.4407896102520968, 0.37908517344463705, 0.33003835746759275, 0.28043635436914943, 0.29786772224718217, 0.29112191051840536, 0.27846589666485855, 0.26193793325768383, 0.27754334524998264, 0.30181899869737666, 0.3035612719199476, 0.31438618899676796, 0.3294714454724748, 0.36699808794202865, 0.39865433997592287, 0.4412754613536316, 0.48039127187331737, 0.5044036089758344, 0.55…
epi	[105, 120, 135, 150, 165, 180, 195, 210, 225, 240, 255, 270, 285, 300, 315, 330, 345, 360, 375, 390, 405, 420, 435, 450, 465, 480, 495, 510, 525, 540, 555, 570, 585, 600, 615, 630, 645, 660]	[0.5873314389040977, 0.5792913751522247, 0.5513091727562948, 0.5610966817782356, 0.5583894072529008, 0.5804795572090417, 0.5662937220594747, 0.5533860702931448, 0.5008685708710163, 0.493208593589847, 0.550263965495046, 0.6160939993286138, 0.6608918900641597, 0.6600738749163759, 0.6581826413447154, 0.6435622830362834, 0.61284091723854, 0.5645727602863009, 0.5105624580858427, 0.4508741676639461, 0.…
epi	[0, 15, 30, 45, 60, 75, 90, 105, 120, 135, 150, 165, 180, 195, 210, 225, 240, 255, 270, 285, 300, 315, 330, 345, 360, 375, 390, 405, 420, 435, 450, 465, 480, 495, 510, 525, 540, 555, 570, 585, 600, 615, 630, 645, 660]	[0.7981559428490143, 0.7313927556974855, 0.6825267546828709, 0.6345309158007494, 0.6505734293682268, 0.6788505112458201, 0.7042880870880603, 0.6839009416992555, 0.5948637544865255, 0.4588023512030585, 0.37732968725370925, 0.3496828425968948, 0.42805998452540256, 0.44033760676380806, 0.43560916034478486, 0.4071051743304915, 0.41000627231159587, 0.43309079738276246, 0.46689118899825505, 0.499793855…
epi	[300, 315, 330, 345, 360, 375, 390, 405, 420, 435, 450, 465, 480, 495, 510, 525, 540, 555, 570, 585, 600, 615, 630, 645, 660]	[0.4210791799056297, 0.4070641106394501, 0.3382828769998758, 0.3098605805282149, 0.33553932393905656, 0.36719224471455175, 0.37564393977277094, 0.39134764136163835, 0.41103458121297237, 0.4354939630149502, 0.43040624124687143, 0.414706574693835, 0.4066401191147819, 0.38563773344667585, 0.41296206237539596, 0.4486723323987963, 0.47339711416802793, 0.46436272272623397, 0.45969087762834954, 0.468435…
epi	[0, 15, 30, 45, 60, 75, 90, 105, 120, 135, 150, 165, 180, 195, 210, 225, 240, 255, 270, 285]	[0.7265221176974149, 0.6983581107259851, 0.6686257378083522, 0.6605261464291065, 0.641297458760972, 0.5765231590335815, 0.5138848275514666, 0.4434872680945068, 0.42276498172409677, 0.39429074021857186, 0.3868024297534685, 0.38244015844874363, 0.3984457496565716, 0.4332386236812163, 0.4294212321967299, 0.36448266550031194, 0.26184717549961295, 0.19480799527707104, 0.15508986797662105, 0.1595495682…
epi	[0, 15, 30, 45, 60, 75, 90, 105, 120, 135, 150, 165, 180, 195, 210, 225, 240, 255, 270, 285, 300, 315, 330, 345, 360, 375, 390, 405, 420, 435, 450, 465, 480, 495, 510, 525, 540, 555, 570, 585, 600, 615, 630, 645, 660]	[0.24024591789136926, 0.24438531264842886, 0.2733132028221772, 0.2838991111472129, 0.31404579896709967, 0.3185090222014637, 0.3415531186214665, 0.38487942631993516, 0.45303905238294345, 0.5101099490655366, 0.5448650487137204, 0.5170192594389189, 0.5059922131981988, 0.5259634485576079, 0.5983413424599434, 0.6468386257310191, 0.6474981963019757, 0.6518845090652788, 0.6657765842386872, 0.65705371651…
epi	[135, 150, 165, 180, 195, 210, 225, 240, 255, 270, 285, 300, 315, 330, 345, 360, 375, 390]	[0.3919827991945321, 0.40303164688689397, 0.4042084387873602, 0.41376405766964436, 0.3842603793293257, 0.4054159397581978, 0.4399254080709543, 0.4864037021423315, 0.5123096216610096, 0.546049689297685, 0.5731785225282954, 0.57606447865589, 0.5646908324323276, 0.5600520029889515, 0.576572544338751, 0.5498344290452396, 0.5914421417540483, 0.46704101246362006]
epi	[0, 15, 30, 45, 60, 75, 90, 105, 120, 135, 150, 165, 180, 195, 210, 225, 240, 255, 270, 285, 300, 315, 330, 345, 360, 375, 390, 405, 420, 435, 450, 465, 480, 495, 510, 525, 540, 555, 570, 585, 600, 615, 630, 645, 660]	[0.35233745386274645, 0.4068352299567697, 0.4677623959551582, 0.5065529194018413, 0.46906609183318637, 0.42634917355422514, 0.43787059665509603, 0.46989626896192965, 0.5303423821445515, 0.5329507819977831, 0.5588177445584055, 0.5998456392904197, 0.6920316448446835, 0.742915026350612, 0.7256565998706899, 0.6524673192410417, 0.5591575465222033, 0.4704960552029472, 0.4786544321115767, 0.535084416203…
epi	[45, 60, 75, 90, 105, 120, 135, 150, 165, 180, 195, 210, 225, 240, 255, 270, 285, 300, 315, 330, 345, 360, 375, 390, 405, 420, 435, 450, 465, 480, 495, 510, 525, 540, 555, 570, 585, 600, 615, 630, 645, 660]	[0.26346998504870767, 0.2461169495134147, 0.3415398873774919, 0.39258704662228094, 0.4313462655284328, 0.39364537451097975, 0.38680966875933337, 0.38451827824651, 0.4352221291842004, 0.4601957913935948, 0.47748564711424724, 0.46103688735675546, 0.43655069111007655, 0.40062946955250434, 0.3768031457950632, 0.3966028133953808, 0.4332656744867565, 0.46131587262381585, 0.4496723805309191, 0.427598198…
epi	[0, 15, 30, 45, 60, 75, 90, 105, 120, 135, 150, 165, 180, 195, 210, 225, 240, 255, 270, 285, 300, 315, 330, 345, 360, 375, 390, 405, 420, 435, 450, 465, 480, 495, 510, 525, 540, 555, 570, 585, 600, 615, 630, 645, 660]	[0.7670237135978216, 0.6369111502045933, 0.509026654590958, 0.487699763154015, 0.49595550611623357, 0.5142497417077044, 0.5411870817137144, 0.5651360714904587, 0.5818178078247188, 0.5469757924864217, 0.5969458819292502, 0.5981596267260271, 0.6198933442672682, 0.5607136251200467, 0.5275888953159812, 0.5036288726758475, 0.48244332124214107, 0.4202909109210347, 0.35877776110346904, 0.351248794610091…
epi	[315, 330, 345, 360, 375, 390, 405, 420, 435, 450, 465, 480, 495, 510, 525, 540, 555, 570, 585, 600, 615, 630, 645, 660]	[0.36378319721223745, 0.35963702329058006, 0.3278635395008646, 0.32236833576082374, 0.298141313429437, 0.31449704090577246, 0.3307678553741286, 0.3279871365266531, 0.3047035704125714, 0.27407773805432384, 0.2612846884802407, 0.2763661807738643, 0.2757372527669451, 0.2719991612172442, 0.2529977518268128, 0.24995733812533416, 0.26936756593348576, 0.29928974998316776, 0.31465488860049295, 0.32798950…
epi	[0, 15, 30, 45, 60, 75, 90, 105, 120, 135, 150, 165, 180, 195, 210, 225, 240, 255, 270, 285, 300, 315, 330, 345, 360, 375, 390, 405, 420, 435, 450, 465, 480, 495, 510, 525, 540, 555, 570, 585, 600, 615, 630, 645, 660]	[0.8994249518851035, 0.921000421084985, 0.8784205801103276, 0.8197055065198776, 0.8155975520760039, 0.8320442799997444, 0.805535936250033, 0.7726723348167064, 0.7600131981406727, 0.7102956139964595, 0.6843339290137491, 0.6469804447503034, 0.6759256046829059, 0.692851896159413, 0.6920467110336018, 0.7078169685266805, 0.7100821711372584, 0.7322189432992786, 0.709521989264957, 0.6590322328204058, 0.…
epi	[150, 165, 180, 195, 210, 225, 240, 255, 270, 285, 300, 315, 330, 345, 360, 375, 390, 405, 420, 435, 450, 465, 480, 495, 510, 525, 540, 555, 570, 585, 600, 615, 630, 645, 660]	[0.7251677597189468, 0.72739029861203, 0.7398852913327487, 0.7176836099975191, 0.6952459581988443, 0.7131510687687905, 0.715000332173779, 0.7020903531436308, 0.674845451841466, 0.662835654040122, 0.6562289418211855, 0.6547945352861927, 0.6372825632153333, 0.6062568349125766, 0.5753411908806112, 0.5406870092576438, 0.5123883196449824, 0.4857711912682357, 0.46531991554435637, 0.4846748649475037, 0.…
epi	[0, 15, 30, 45, 60, 75, 90, 105, 120, 135, 150, 165, 180, 195, 210, 225, 240, 255, 270, 285, 300, 315]	[0.9299201331204973, 0.888214987577275, 0.8241178167677367, 0.7389305368349781, 0.7041382436930457, 0.6928862884977995, 0.7406824653516743, 0.8090602381221471, 0.8545357160340431, 0.8060028633824611, 0.736204300541443, 0.6583955983511851, 0.5928385431997601, 0.523357869002134, 0.4898409309150962, 0.5035937294504343, 0.555177037615085, 0.6029405851665581, 0.6884169209590217, 0.731566191967663, 0.7…
epi	[285, 300, 315, 330, 345, 360, 375, 390, 405, 420, 435, 450, 465, 480, 495, 510, 525, 540, 555, 570, 585, 600, 615, 630, 645, 660]	[0.5806037512602522, 0.5685133713974465, 0.6226686579636628, 0.6815764207445772, 0.7502740224440675, 0.7858747104597835, 0.7987001371118677, 0.7971713194104768, 0.7958526549521979, 0.8028312364461271, 0.8110803620601895, 0.813128582604702, 0.8074167172028436, 0.7974687626600412, 0.7956547720446228, 0.7955967736078877, 0.814308156834814, 0.8091354291276099, 0.8154806415645074, 0.7882348461674867, …
epi	[0, 15, 30, 45, 60, 75, 90, 105]	[0.5887727176031293, 0.6162580832805674, 0.600166863133132, 0.5287151498166996, 0.46894680684588336, 0.4090772365025617, 0.39626397835889265, 0.34098054176263864]
epi	[0, 15, 30, 45, 60, 75, 90, 105, 120, 135, 150, 165, 180, 195]	[0.6118889319979041, 0.6166082260400095, 0.6400385875843592, 0.7199238096141848, 0.7234738624396176, 0.6979309921983076, 0.6443801725325787, 0.626401602161706, 0.5801198898089313, 0.5542227309269205, 0.5219893186167742, 0.5348011013085939, 0.5254742188475735, 0.5522560890403748]
epi	[0, 15, 30, 45, 60, 75, 90, 105, 120, 135, 150, 165, 180, 195, 210, 225, 240, 255, 270, 285, 300, 315, 330, 345, 360, 375, 390, 405, 420, 435, 450, 465, 480]	[0.4610797901140227, 0.4020956694546922, 0.39383886543261964, 0.3843410232452529, 0.42069492628894967, 0.38000528581842863, 0.33890342750289976, 0.33062666679061875, 0.3364335879031693, 0.36511600168547337, 0.35097613507673425, 0.34826097446575416, 0.3005779165865625, 0.2760783409039862, 0.25478600850619904, 0.24547717717202847, 0.22901760761811943, 0.2194073593257452, 0.2262641088251021, 0.24443…
epi	[0, 15, 30, 45, 60, 75, 90, 105, 120, 135, 150, 165, 180, 195, 210, 225, 240, 255, 270, 285, 300, 315, 330, 345, 360, 375, 390, 405, 420, 435, 450, 465, 480]	[0.20609419629080614, 0.16469419582244701, 0.15368422855221006, 0.1647067254586343, 0.1894420942726676, 0.21960094717628698, 0.2344817905962749, 0.25302970590105045, 0.2708223258513897, 0.33443272970094745, 0.39477219466629726, 0.4304343275994215, 0.46381268502601675, 0.46989575569327324, 0.46983620224082506, 0.45063708407439224, 0.4757740625993838, 0.4879481218849305, 0.516972300750647, 0.520291…
epi	[0, 15, 30, 45]	[0.7238841839646722, 0.6841133442725259, 0.7077453324317691, 0.5992862202399322]
epi	[0, 15, 30, 45, 60, 75, 90, 105, 120, 135, 150, 165, 180, 195, 210, 225, 240, 255, 270, 285, 300, 315, 330, 345, 360, 375, 390, 405, 420, 435, 450, 465, 480]	[0.5409448737625148, 0.5674912642690592, 0.591129625983164, 0.6068535555393112, 0.621011244933345, 0.6540696231880334, 0.6719322542493159, 0.6493881667140108, 0.5906455662629283, 0.534067585620619, 0.4331621267772068, 0.3908593281190762, 0.40858954488778654, 0.4876621389067206, 0.5425819644571179, 0.5372833910858407, 0.5275982336247637, 0.5239710199339546, 0.5311386948589277, 0.5510534056531767, …
epi	[0, 15, 30, 45, 60, 75, 90, 105, 120, 135, 150, 165, 180, 195, 210, 225, 240, 255, 270, 285, 300, 315, 330, 345, 360, 375, 390, 405, 420, 435, 450, 465, 480]	[0.5701398288787864, 0.6651880767612469, 0.6910430655304824, 0.6873306455768411, 0.6502855495178256, 0.6572000967186437, 0.6594554364838773, 0.6534188639449876, 0.6507371489502219, 0.6330040942499725, 0.6181656583800902, 0.6246870470481132, 0.6249869177661187, 0.6035996460574573, 0.5206819959458518, 0.44196667849730736, 0.3869768102965708, 0.35958404822351747, 0.3514612873462151, 0.32982975881402…
epi	[75, 90, 105, 120, 135, 150, 165, 180, 195, 210, 225, 240, 255, 270, 285, 300, 315, 330, 345, 360, 375, 390, 405, 420, 435, 450, 465, 480]	[0.5437116066352331, 0.49701219771583327, 0.4799959955621847, 0.4781317401159629, 0.5215379461446833, 0.555346136925934, 0.5882249370563591, 0.5852950707356065, 0.5545415648119659, 0.49110625420188597, 0.4470933455740622, 0.41760937140498555, 0.428108396275124, 0.42209099508439224, 0.4563021796699703, 0.4808496057350369, 0.49577838218874626, 0.499062977608762, 0.4626614373765756, 0.43929508886845…
epi	[0, 15, 30]	[0.51603986875792, 0.5654041198872183, 0.4175213962147502]
epi	[0, 15, 30, 45, 60, 75, 90, 105, 120, 135, 150, 165, 180, 195, 210, 225, 240, 255, 270, 285, 300, 315, 330, 345, 360, 375, 390, 405, 420, 435, 450, 465, 480]	[0.5367492914943562, 0.5075246149356344, 0.5216591071865553, 0.6209386276993731, 0.6711970866614821, 0.6832308573097466, 0.6610720070418945, 0.6809539326582645, 0.6903331212803477, 0.7127121205738476, 0.7328597634903837, 0.755415175389374, 0.7873324779403249, 0.7575463176572051, 0.7235389475995458, 0.6715122492961498, 0.666900661790189, 0.6805326697387053, 0.6951602773925497, 0.7102010640599713, …
epi	[0, 15, 30, 45, 60, 75, 90, 105, 120, 135, 150, 165, 180, 195, 210, 225, 240, 255, 270, 285, 300, 315, 330, 345, 360, 375, 390, 405, 420, 435, 450, 465, 480]	[0.5174829463632219, 0.4328518286157233, 0.35002504016882235, 0.26137436479720183, 0.28201295767237894, 0.3086704036092918, 0.36961956208253716, 0.37835282032488055, 0.3854267847621486, 0.3578093365215147, 0.37637033535158354, 0.3923046226520622, 0.4234890602330183, 0.3921975350149795, 0.3611084421539879, 0.3083422537818913, 0.27997774637657885, 0.27836278020834176, 0.27234761996485074, 0.2902314…
epi	[0, 15, 30, 45, 60, 75, 90, 105, 120, 135, 150, 165, 180, 195, 210, 225]	[0.3501049108099408, 0.393170335964985, 0.4239814260656904, 0.4525500677978059, 0.42743307521260726, 0.3578902115549398, 0.30819474090399473, 0.27420586426890453, 0.2892265432458368, 0.25532027592142087, 0.22752327469035552, 0.19802342264982467, 0.19772144466119124, 0.20641448296510378, 0.19159217207346993, 0.23581601232379018]
epi	[0, 15, 30, 45, 60, 75, 90, 105, 120, 135, 150, 165, 180, 195, 210, 225, 240, 255, 270, 285, 300, 315, 330, 345, 360, 375, 390, 405, 420, 435, 450, 465, 480]	[0.4911030509746286, 0.47137607585834723, 0.4081012988469536, 0.3508437182483303, 0.3567869667155877, 0.4035418521977518, 0.45634058550456064, 0.4271177059565594, 0.38625092471168115, 0.37431889475024005, 0.36847563448521053, 0.3666934913870763, 0.38562700082507, 0.3982802940372747, 0.40469778488230485, 0.34820971977527293, 0.3010523867555413, 0.271115245974671, 0.2794585572739078, 0.306771274886…
epi	[0, 15, 30, 45]	[0.7566317685742742, 0.7334749121471118, 0.7470080408203843, 0.7000227470846471]
epi	[0, 15, 30, 45, 60, 75, 90, 105, 120, 135, 150, 165, 180, 195, 210, 225, 240, 255, 270, 285, 300, 315, 330, 345, 360, 375, 390, 405, 420, 435, 450, 465, 480]	[0.880962264886592, 0.8785201809708542, 0.903316119493009, 0.8193990337567217, 0.7480681222291663, 0.6684509846580052, 0.7028444711699263, 0.7189250144026932, 0.6919901927405174, 0.6405359088942073, 0.625386152197097, 0.6156654504414627, 0.6051633729461473, 0.5729245693256485, 0.539028038018624, 0.49932686046805896, 0.4628222134090909, 0.45472382543208223, 0.46479435874666136, 0.4765978132156175,…
epi	[120]	[0.6721476871961811]
epi	[0, 20, 40, 60, 80, 100, 120, 140, 160, 180, 200, 220, 240, 260, 280, 300, 320, 340, 360]	[0.6503943640500821, 0.6420479311990133, 0.6361661694202037, 0.6626553787014523, 0.6897048756979375, 0.6783429509703933, 0.6196557247902512, 0.6230108802503714, 0.6521228749713316, 0.671923709108272, 0.6652208260602496, 0.6661811443123853, 0.6791175915002133, 0.6777302154747171, 0.5788732492751282, 0.5101064987990998, 0.4655454561741525, 0.47967072438526076, 0.49475208759529515]
epi	[0, 20, 40, 60, 80, 100, 120, 140, 160, 180, 200, 220, 240, 260, 280, 300, 320, 340, 360, 380, 400, 420, 440, 460, 480, 500, 520, 540, 560, 580]	[0.48042422235348764, 0.4961701560543377, 0.5372590969915919, 0.573537164975787, 0.5093229289424335, 0.4928320275367453, 0.43741608763994666, 0.47735489945589826, 0.49633307590499554, 0.5532249073465526, 0.5314940324551635, 0.4979303727480087, 0.4534525482108198, 0.4394308708917209, 0.493547795935627, 0.567533279039111, 0.633985112549257, 0.6479499861597348, 0.6377158829200954, 0.6183824757160116…
epi	[500, 520, 540, 560, 580]	[0.49973254334850337, 0.5115119077307054, 0.5091109957025673, 0.5864911455598303, 0.4790398928879791]
epi	[0, 20, 40, 60, 80, 100, 120, 140, 160, 180, 200, 220, 240, 260, 280, 300, 320, 340, 360]	[0.6918295330229128, 0.6730264978539778, 0.6270120456983497, 0.5689262780458155, 0.4839354629915262, 0.5109443982025065, 0.5523034532238, 0.5562284198348185, 0.5357953150011613, 0.6253249638429014, 0.667326587885592, 0.693410699690018, 0.6012237958838099, 0.6642348269566094, 0.6941415983392858, 0.7280150414091452, 0.7131914408378642, 0.7370874193158963, 0.6849490101462133]
epi	[140, 160, 180, 200, 220, 240, 260, 280]	[0.3983838572448459, 0.33503620703588277, 0.32698319927409086, 0.3341841284891604, 0.34889261009635647, 0.33667212158695303, 0.28809398688894566, 0.3840032993068167]
epi	[0, 20, 40, 60, 80, 100, 120, 140, 160, 180]	[0.5191495224961153, 0.6525799859372816, 0.6165164222584116, 0.5685841914846642, 0.5370964275421516, 0.514344075666311, 0.5642088669051729, 0.6295602699410866, 0.6606428761843394, 0.7452626082518002]
epi	[0, 20, 40, 60, 80, 100]	[0.8632935602239765, 0.9032321135946809, 0.8443971326676073, 0.8131223429627905, 0.7660631833264192, 0.7601392999686811]
epi	[0, 20, 40, 60, 80, 100, 120, 140]	[0.7427799407147974, 0.7843577614404708, 0.755655464880772, 0.741307122303508, 0.7098554123757986, 0.7232677695533271, 0.723442272414032, 0.7183345733325407]
epi	[100, 120, 140, 160, 180, 200, 220, 240, 260, 280, 300, 320, 340, 360, 380, 400, 420, 440, 460, 480, 500, 520, 540, 560, 580]	[0.5292371633897427, 0.5125601838344368, 0.43270441131087595, 0.4287722166066907, 0.43086561701040244, 0.4742869572072977, 0.5117916321557899, 0.5583502400264498, 0.5927143349875835, 0.5655856311215893, 0.5380608226912843, 0.5273411453319191, 0.5436992372826518, 0.5438378812143331, 0.526940728643524, 0.45446925124282306, 0.3834776856197058, 0.33161794416993723, 0.2823104221136012, 0.2036725420378…
epi	[0, 20, 40, 60, 80, 100, 120, 140, 160, 180, 200, 220, 240, 260, 280, 300, 320, 340, 360, 380, 400, 420, 440, 460, 480, 500, 520, 540, 560, 580]	[0.5443069867369047, 0.615809546538348, 0.6354667233053625, 0.6686832477340802, 0.6541390894771159, 0.6386126331347164, 0.6289638692732648, 0.5971846277334766, 0.5751895773165006, 0.5471385550371134, 0.4912109565641553, 0.45029991138516196, 0.385087801810932, 0.3772651002117009, 0.38500166481481024, 0.39873360004216146, 0.40080219595705296, 0.396884723195297, 0.40597787204164987, 0.42436046443102…
epi	[260, 280, 300, 320, 340, 360, 380, 400, 420, 440]	[0.4150705565595423, 0.451539677618729, 0.49769589342501225, 0.5639829740033707, 0.6279649931503274, 0.7008483758455818, 0.7727418591284817, 0.8225893399769119, 0.8075662676246425, 0.8871128172965133]
epi	[0, 20, 40, 60, 80, 100, 120, 140, 160, 180, 200, 220, 240, 260, 280, 300, 320, 340, 360, 380, 400, 420, 440, 460, 480, 500, 520, 540, 560, 580]	[0.6503124342314163, 0.6123320844984061, 0.5725779415195198, 0.5206182030749849, 0.5177411080322393, 0.49532039676079703, 0.4386078504359177, 0.33193642488946523, 0.32326796645318856, 0.3572936126503044, 0.3898050912566695, 0.3733578870260497, 0.37469406402106525, 0.4714295882019602, 0.5550445754345549, 0.6211634007111522, 0.5678258153735319, 0.5469437463839802, 0.4952878404519396, 0.493302127901…
epi	[200, 220, 240, 260, 280, 300, 320, 340, 360, 380, 400, 420, 440, 460, 480, 500, 520, 540, 560, 580]	[0.24965765648636998, 0.25006793811599115, 0.3461640031047419, 0.40467404558598913, 0.42991768923752044, 0.4225015655197326, 0.47013862263056955, 0.506286264125248, 0.46209981965092634, 0.38597508656115154, 0.29881739168406946, 0.35039933768290993, 0.3854783359376756, 0.4810435505407793, 0.5099594241655717, 0.5413801120891931, 0.5041297551464314, 0.48967741578080926, 0.4725977030222983, 0.4831771…
epi	[0, 20, 40, 60, 80, 100, 120, 140, 160, 180, 200, 220, 240, 260, 280, 300, 320, 340, 360, 380, 400, 420, 440, 460, 480, 500, 520, 540, 560, 580]	[0.8052300303710259, 0.844142575456151, 0.82422845261397, 0.7847679231996468, 0.7444976742027393, 0.7037179163050501, 0.6567061651322168, 0.5936719097305215, 0.5506597707340138, 0.5757326776211708, 0.4940894143288654, 0.45109009029777275, 0.35882915094689344, 0.39517950717055017, 0.3475867810199334, 0.3397104615951863, 0.31936512809053186, 0.36639305856379467, 0.40763616886266524, 0.4395570218248…
epi	[0, 20, 40, 60, 80, 100, 120, 140, 160, 180, 200, 220, 240, 260, 280, 300, 320, 340, 360, 380, 400, 420, 440, 460, 480, 500, 520, 540, 560, 580]	[0.9517131944733732, 0.9460194551638655, 0.8949331334226192, 0.7628908594828715, 0.6638515995166278, 0.6505716192644977, 0.6867049441432759, 0.6634521671136407, 0.6006700487176021, 0.599354896187728, 0.5661020143955103, 0.579771091465373, 0.5295482715417865, 0.48548024725528305, 0.37314054986267137, 0.31830688463878903, 0.30017700478458803, 0.33224624187025914, 0.36159245371132726, 0.376116387289…

## Sheet: Figure1H
EPI CELLS								PrE CELLS
Raw data				Parametrized and Binned data for polar plot				Raw data				Parametrized and Binned data for polar plot
time_minutes	cell_position	velocity (/min)		EPI Bins [x1, x2, y1, y2]	EPI mean velocity			time_minutes	cell_position	velocity (/min)		PrE Bins [x1, x2, y1, y2]	PrE mean velocity
0	0.415696	0.00115859		[0.0, 82.5, 0.2, 0.0]	0.557655			0	0.476316	-0.00134898		[0.0, 82.5, 0.4, 0.2]	0.96419
15	0.423872	0.00230799		[0.0, 82.5, 0.4, 0.2]	0.605509			15	0.441629	-0.000428581		[0.0, 82.5, 0.6000000000000001, 0.4]	0.676177
30	0.450454	0.00276119		[0.0, 82.5, 0.6000000000000001, 0.4]	0.491745			30	0.435847	0.00365495		[0.0, 82.5, 0.8, 0.6000000000000001]	0.554221
45	0.493112	0.00057092		[0.0, 82.5, 0.8, 0.6000000000000001]	0.360512			30	0.434553	0.00271415		[0.0, 82.5, 1.0, 0.8]	0.528873
60	0.53329	-0.0029645		[0.0, 82.5, 1.0, 0.8]	0.145965			45	0.490024	0.00344126		[82.5, 165.0, 0.4, 0.2]	0.691491
75	0.51024	-0.00299783		[82.5, 165.0, 0.2, 0.0]	0.607791			60	0.515978	0.00172604		[82.5, 165.0, 0.6000000000000001, 0.4]	0.687034
90	0.444355	-0.00169258		[82.5, 165.0, 0.4, 0.2]	0.586867			75	0.593262	-0.00169152		[82.5, 165.0, 0.8, 0.6000000000000001]	0.593733
105	0.420305	-0.00225986		[82.5, 165.0, 0.6000000000000001, 0.4]	0.485209			90	0.567759	-0.00270059		[82.5, 165.0, 1.0, 0.8]	0.441126
120	0.393577	-0.00470619		[82.5, 165.0, 0.8, 0.6000000000000001]	0.374265			105	0.542516	-0.00161487		[165.0, 247.5, 0.4, 0.2]	0.827597
135	0.352509	-0.00579457		[82.5, 165.0, 1.0, 0.8]	0.00212509			120	0.486741	0.00155505		[165.0, 247.5, 0.6000000000000001, 0.4]	0.680421
150	0.252391	-0.00244687		[165.0, 247.5, 0.2, 0.0]	0.795537			135	0.49407	0.00185857		[165.0, 247.5, 0.8, 0.6000000000000001]	0.571387
165	0.178672	0.00222312		[165.0, 247.5, 0.4, 0.2]	0.56879			150	0.533393	0.00173548		[165.0, 247.5, 1.0, 0.8]	0.41962
180	0.178985	0.00591717		[165.0, 247.5, 0.6000000000000001, 0.4]	0.468764			165	0.549828	0.00171972		[247.5, 330.0, 0.4, 0.2]	0.499791
195	0.245366	0.00486472		[165.0, 247.5, 0.8, 0.6000000000000001]	0.398097			180	0.585457	0.00273973		[247.5, 330.0, 0.6000000000000001, 0.4]	0.847236
210	0.356501	0.00200553		[165.0, 247.5, 1.0, 0.8]	0.437807			195	0.601419	0.00252724		[247.5, 330.0, 0.8, 0.6000000000000001]	0.600471
225	0.391307	0.00141849		[247.5, 330.0, 0.2, 0.0]	0.613843			210	0.667649	0.00250062		[247.5, 330.0, 1.0, 0.8]	0.474083
240	0.416666	0.0019579		[247.5, 330.0, 0.4, 0.2]	0.544043			225	0.677237	0.00363365		[330.0, 412.5, 0.4, 0.2]	0.353953
255	0.433862	0.00228912		[247.5, 330.0, 0.6000000000000001, 0.4]	0.526966			240	0.742668	0.0035727		[330.0, 412.5, 0.6000000000000001, 0.4]	0.623418
270	0.475403	0.00105547		[247.5, 330.0, 0.8, 0.6000000000000001]	0.44962			255	0.786246	0.00285697		[330.0, 412.5, 0.8, 0.6000000000000001]	0.563935
285	0.502536	0.000439792		[247.5, 330.0, 1.0, 0.8]	0.0750862			270	0.849849	0.000807615		[330.0, 412.5, 1.0, 0.8]	0.486349
300	0.507068	0.00036399		[330.0, 412.5, 0.2, 0.0]	0.80236			285	0.871955	0.000527562		[412.5, 495.0, 0.4, 0.2]	0.754454
315	0.515729	-0.00036679		[330.0, 412.5, 0.4, 0.2]	0.578713			300	0.874077	0.000437846		[412.5, 495.0, 0.6000000000000001, 0.4]	0.615943
330	0.517987	-0.00125185		[330.0, 412.5, 0.6000000000000001, 0.4]	0.500584			315	0.887782	-0.00100523		[412.5, 495.0, 0.8, 0.6000000000000001]	0.555641
345	0.504726	-0.00118516		[330.0, 412.5, 0.8, 0.6000000000000001]	0.488527			330	0.887213	-0.00172714		[412.5, 495.0, 1.0, 0.8]	0.459616
360	0.480432	-2.26566e-05		[330.0, 412.5, 1.0, 0.8]	0.178469			345	0.857625	-0.00113631		[495.0, 577.5, 0.6000000000000001, 0.4]	0.554799
375	0.469171	0.00102508		[412.5, 495.0, 0.2, 0.0]	0.864603			360	0.835398	0.00021321		[495.0, 577.5, 0.8, 0.6000000000000001]	0.531252
390	0.479752	0.00120864		[412.5, 495.0, 0.4, 0.2]	0.552751			375	0.823536	5.78221e-05		[495.0, 577.5, 1.0, 0.8]	0.459598
405	0.499923	-0.000799291		[412.5, 495.0, 0.6000000000000001, 0.4]	0.464034			390	0.841795	-0.000662715		[577.5, 660.0, 0.6000000000000001, 0.4]	0.709709
420	0.516011	-0.0030338		[412.5, 495.0, 0.8, 0.6000000000000001]	0.462754			405	0.825271	-0.000218186		[577.5, 660.0, 0.8, 0.6000000000000001]	0.482635
435	0.475945	-0.0052088		[412.5, 495.0, 1.0, 0.8]	0.471128			420	0.821913	0.000739464		[577.5, 660.0, 1.0, 0.8]	0.455051
450	0.424997	-0.00518686		[495.0, 577.5, 0.2, 0.0]	0.647921			435	0.818725	0.000537852
465	0.319681	-0.00393237		[495.0, 577.5, 0.4, 0.2]	0.568769			450	0.844097	-0.000961058
480	0.269391	-0.00403235		[495.0, 577.5, 0.6000000000000001, 0.4]	0.497225			465	0.834861	-0.00176078
495	0.20171	-0.00191793		[495.0, 577.5, 0.8, 0.6000000000000001]	0.435034			480	0.815265	-0.0017134
510	0.148421	7.44007e-05		[495.0, 577.5, 1.0, 0.8]	0.411522			495	0.782037	-0.00104727
525	0.144172	0.00111195		[577.5, 660.0, 0.2, 0.0]	0.456294			510	0.763863	-0.0010813
540	0.150653	0.00153218		[577.5, 660.0, 0.4, 0.2]	0.518936			525	0.750619	-0.000631107
555	0.17753	0.000222749		[577.5, 660.0, 0.6000000000000001, 0.4]	0.503148			540	0.731425	-0.000544187
570	0.196618	-0.000372706		[577.5, 660.0, 0.8, 0.6000000000000001]	0.372086			555	0.731686	-0.000920223
585	0.184213	-0.00104308		[577.5, 660.0, 1.0, 0.8]	0.455534			570	0.715099	-0.00234499
600	0.185437	-0.00115987						585	0.704079	-0.00372754
615	0.15292	-0.000408578						600	0.644749	-0.00376015
0	0.627992	0.0011762						615	0.592253	-0.002502
15	0.65626	-0.000326297						60	0.530749	0.00278858
30	0.663278	-0.00212757						75	0.572929	0.00301489
45	0.646471	-0.00205851						90	0.614407	0.002399
60	0.59945	-0.00162858						105	0.663375	0.000995403
75	0.584716	-0.00230356						120	0.686376	0.000446401
90	0.550593	-0.00303344						135	0.693238	0.00183137
105	0.515609	-0.00184229						150	0.699768	0.00169415
120	0.45959	0.00153037						165	0.748179	-0.000880719
135	0.460341	0.00223641						180	0.750593	-0.0025691
150	0.505501	-0.000780847						195	0.721757	-0.00211344
165	0.527433	-0.00363201						210	0.67352	0.00101528
180	0.482075	-0.00274943						225	0.658354	0.0025908
195	0.418473	0.000574606						240	0.703978	0.00316463
210	0.399593	0.00344756						255	0.736078	0.00211954
225	0.435711	0.0045844						270	0.798917	0.000714371
240	0.503019	0.00485931						285	0.799664	0.00046986
255	0.573243	0.00387454						300	0.820348	0.000538781
270	0.648799	0.00196437						315	0.81376	0.000526725
285	0.689479	0.000201559						330	0.836512	-0.000276135
300	0.70773	-0.000507199						345	0.829562	0.000580338
315	0.695526	-0.00100517						360	0.828228	0.0010582
330	0.692514	-0.00181241						375	0.846972	0.000193075
345	0.665371	-0.00168971						390	0.859974	-0.000822344
360	0.638141	-0.000714957						405	0.852764	-0.000791327
375	0.614679	0.000769563						420	0.835303	0.000387337
390	0.616693	0.00105681						435	0.829025	0.00104136
405	0.637766	0.000621255						450	0.846923	0.0011959
420	0.648397	0.00041472						465	0.860265	0.00133453
435	0.656404	-5.73056e-06						480	0.8828	0.000180919
450	0.660839	-0.000258548						495	0.900301	-0.000931964
465	0.656232	-0.000588131						510	0.888228	-0.00105253
480	0.653082	-0.000664655						525	0.872342	-0.000329134
495	0.638588	-0.000427932						540	0.856652	0.00092763
510	0.633143	-0.00092485						555	0.862468	0.00105295
525	0.62575	-0.000886501						570	0.884481	0.000596818
540	0.605397	-0.000572502						585	0.894057	-0.000180286
555	0.599155	0.000617836						600	0.902385	-0.00103701
570	0.588222	0.00102462						615	0.888648	-0.00110245
585	0.61769	-0.000864413						0	0.652104	-0.000485746
600	0.618961	-0.00257669						15	0.62756	0.00110922
615	0.591758	-0.00252849						30	0.637531	0.000981579
165	0.542256	0.00512094						45	0.660836	0.00081657
0	0.21716	0.00393096						60	0.666979	0.00265542
15	0.258827	0.00210682						75	0.685334	0.00435711
30	0.335089	-0.000294513						90	0.746641	0.00394873
45	0.322032	-0.000347765						105	0.816047	0.000578886
60	0.326254	-0.000231125						120	0.865103	-0.00162543
75	0.311599	0.000946352						135	0.833413	-0.00143782
90	0.31932	0.00191438						150	0.816341	-0.00115459
105	0.33999	0.00232405						165	0.790279	-0.00146119
120	0.376752	0.00167639						180	0.781703	-0.00102822
135	0.409711	0.00251692						195	0.746443	-0.00230409
150	0.427043	0.00317415						210	0.750856	-0.00373762
165	0.485219	0.00230424						225	0.677321	-0.00278563
180	0.522268	0.000615864						240	0.638728	0.000438331
195	0.554346	-0.000801042						255	0.593752	0.0035538
210	0.540744	-0.000330162						270	0.651878	0.00332158
225	0.530315	-1.78155e-06						285	0.700366	0.00350114
240	0.530839	0.000216206						300	0.751525	0.00304618
255	0.530261	0.00104729						315	0.8054	0.00127479
270	0.537325	0.0011676						330	0.84291	-4.57492e-07
285	0.56168	0.000508274						345	0.843643	0.00041201
300	0.572353	-0.000280294						360	0.842897	0.000583213
315	0.576928	-0.00157873						375	0.856004	0.00106246
330	0.563944	-0.00161797						390	0.860393	0.00135368
345	0.529566	-0.00124414						405	0.887878	0.00139968
360	0.515405	-0.000683415						420	0.901004	0.00112508
375	0.492242	-0.000666256						435	0.929868	-0.000169091
390	0.494902	-0.00098889						450	0.934756	-7.85767e-05
405	0.472254	-0.000688758						465	0.924795	-1.98072e-06
420	0.465236	-0.000735602						480	0.932399	-0.000143901
435	0.451592	4.3674e-05						495	0.924736	8.48811e-05
450	0.443168	0.00115172						510	0.928082	0.000183176
465	0.452902	0.00142923						525	0.927282	-0.00036136
480	0.477719	0.000732862						540	0.933577	-0.00164896
495	0.495779	0.000183834						555	0.916442	-0.00261685
510	0.499705	0.000598925						570	0.884108	-0.00254975
525	0.501294	0.00178057						585	0.837936	-0.00212618
540	0.517673	0.00173311						600	0.807615	-0.00193282
555	0.554711	0.000460475						615	0.774151	-0.00159569
570	0.569666	-0.00105287						255	0.78809	-0.000459741
585	0.568525	-0.000881981						270	0.773646	-0.000124314
600	0.53808	-0.000518399						285	0.774298	-0.000219965
615	0.542066	-0.00148499						300	0.769916	0.000669042
195	0.292311	0.000304723						315	0.767699	0.00180977
210	0.278789	0.00161262						330	0.789987	0.00369248
225	0.301453	0.000936099						345	0.821992	0.0041623
240	0.327168	-7.15228e-05						360	0.900762	0.00301455
255	0.329536	-0.000373836						375	0.946861	0.00133964
270	0.325022	-0.000365713						390	0.991198	-0.00037235
285	0.31832	-0.000308495						405	0.98705	-0.000653042
300	0.314051	5.37534e-05						420	0.980028	-0.000235286
0	0.581049	-0.00141773						435	0.967459	0.000665734
15	0.551235	-0.000434731						450	0.972969	0.000662152
30	0.538517	0.00038679						465	0.987431	-0.000174007
45	0.538193	0.00146197						480	0.992834	-0.000813461
60	0.550121	0.00155433						495	0.98221	-0.00095153
75	0.582053	0.000531809						510	0.96843	-0.000594931
90	0.596751	0.000982543						525	0.953665	0.0003566
105	0.598007	0.00106741						540	0.950582	0.00102978
120	0.626227	0.00159362						555	0.964363	0.000794628
0	0.719424	-2.60916e-05						570	0.981476	0.000224191
15	0.725085	0.000396162						585	0.988201	0.000160618
30	0.718642	9.70387e-05						600	0.988201	0.000393288
45	0.73697	-8.94789e-05						615	0.99302	0.000159569
60	0.721553	0.000229495						0	0.668623	-0.000118199
75	0.734285	-0.00115507						15	0.687922	-0.00291134
90	0.728438	-0.00266386						30	0.665077	-0.00309684
105	0.699633	-0.00373197						45	0.600582	-0.000749755
120	0.648522	-0.00304551						60	0.572172	0.00196867
135	0.587674	-0.00162855						75	0.578089	0.00245462
150	0.557156	-0.0014442						90	0.631232	0.00285188
165	0.538818	-0.00230051						105	0.651728	0.00284737
180	0.513831	-0.00302045						120	0.716789	0.00175789
195	0.469803	-0.00237105						135	0.737149	0.000737308
210	0.423217	-0.00131037						150	0.769525	-0.00152493
225	0.398671	-7.66961e-05						165	0.759268	-0.00235602
240	0.383906	0.000989884						180	0.723778	-0.00160615
255	0.39637	0.0018556						195	0.688588	-0.000180094
270	0.413602	0.00242178						210	0.675593	0.000874413
285	0.452038	0.00217848						225	0.683185	0.00135838
300	0.486256	0.00142748						240	0.701825	0.00179656
315	0.517393	-0.000310397						255	0.723936	0.00174569
330	0.52908	-0.00203107						270	0.755722	0.00114152
345	0.508081	-0.00147716						285	0.776307	0.000864203
360	0.468148	-0.000550824						300	0.789968	0.000910963
375	0.463766	-0.000905934						315	0.802233	0.00015184
390	0.451624	-0.00162181						330	0.817297	0.000492368
405	0.436588	-0.00150073						345	0.806788	0.00135003
420	0.402969	0.000252553						360	0.832068	0.00119676
435	0.391566	0.00106172						375	0.847289	-0.000181002
450	0.410546	0.000800425						390	0.867971	-0.0018205
465	0.423418	0.000411348						405	0.841859	-0.00127716
480	0.434558	2.41737e-05						420	0.813356	-0.000671249
495	0.435758	-0.000320023						435	0.803545	-0.000439119
510	0.435284	-0.000104045						450	0.793218	-0.000293122
525	0.426158	0.000511772						465	0.790371	2.21658e-05
540	0.432162	0.0011321						480	0.784424	0.000250374
555	0.441511	-0.000382452						495	0.791036	0.000176546
570	0.466125	-0.00115129						510	0.791936	-0.000315688
585	0.430037	-1.43022e-05						525	0.796332	-0.000272054
600	0.431586	0.00111274						540	0.782465	0.000592219
615	0.429608	0.00156138						555	0.788171	0.00113618
0	0.459932	-3.85575e-06						570	0.800232	0.00148755
15	0.437508	-0.00078446						585	0.822256	0.00152605
30	0.459817	-0.00389052						600	0.844858	0.00214593
45	0.413974	-0.00276828						615	0.868038	0.00193755
60	0.343101	-0.00198007						585	0.777181	-0.000951388
75	0.330926	-0.00140645						600	0.758912	-0.000466732
90	0.283699	-0.00246414						615	0.74864	0.000406358
0	0.818786	0.00317061						0	0.541041	0.00391837
15	0.86226	0.00406091						15	0.555521	0.00716684
30	0.913904	0.00100177						30	0.658592	0.00700858
45	0.984088	-0.00334335						45	0.770526	0.0048623
60	0.943957	-0.00444026						60	0.86885	0.00196549
75	0.883787	-0.00504788						75	0.916395	0.00149571
90	0.810749	-0.00365376						90	0.927815	0.00183984
105	0.732351	-0.00199817						105	0.961267	0.00129111
120	0.701137	-0.00145289						120	0.98301	0.000566336
135	0.672406	-0.00155025						135	1	-0.000270296
150	0.65755	-0.00232755						150	1	-0.00169362
165	0.625898	-0.00218601						165	0.991891	-0.00304108
180	0.587723	-0.00204822						180	0.949191	-0.0023828
195	0.560318	-0.0018139						195	0.900659	-0.000961676
210	0.526277	-0.00024511						210	0.877707	0.000674701
225	0.505901	0.000944457						225	0.871809	0.000782761
240	0.518923	0.00245418						240	0.897948	0.000687418
255	0.534234	0.00243646						255	0.895291	0.000293241
270	0.592549	0.000640453						270	0.918571	-0.000464642
285	0.607328	-0.000160303						285	0.904089	0.00022011
300	0.611762	6.3385e-05						300	0.904632	0.000610659
315	0.602519	0.000837211						315	0.910692	0.000596836
330	0.613664	0.000162656						330	0.922952	0.000210353
345	0.627635	-0.000683137						345	0.928597	0.000719201
360	0.618544	-0.00188032						360	0.929262	0.00081034
375	0.607141	-0.00192838						375	0.950173	5.71099e-05
390	0.562134	-0.00149075						390	0.953572	-0.000248196
405	0.54929	-0.00132482						405	0.951886	0.000605676
420	0.517412	-0.000947846						420	0.946126	0.00135073
435	0.509545	-0.0012613						435	0.970057	0.000852796
450	0.488976	-0.000500036						450	0.986648	0.000306383
465	0.471706	-0.000153108						465	0.99564	0.000129576
480	0.473975	0.000552679						480	0.99584	0.000138674
495	0.467113	0.000985147						495	0.999528	1.57426e-05
510	0.490555	0.00116215						510	1	2.80737e-18
525	0.496667	0.00160057						525	1	-4.58433e-05
540	0.52542	0.00122377						540	1	-4.58433e-05
555	0.544684	0.000444734						555	0.998625	4.15984e-18
570	0.562133	-3.13094e-05						570	0.998625	-0.000248267
585	0.558026	0.000168732						585	0.998625	-0.000536354
600	0.561194	0.00017417						600	0.991177	-0.000593494
615	0.563088	-7.31023e-05						615	0.982534	-1.12965e-05
75	0.85239	-0.00237174						165	0.823479	-0.00220799
90	0.819267	-0.00266636						180	0.795346	-0.00203765
105	0.781238	-0.00281123						195	0.757239	-0.00150908
120	0.739276	-0.00227825						210	0.734216	-0.000856558
135	0.696901	-0.00226883						225	0.711967	-0.000108146
150	0.670929	-0.0013125						240	0.70852	0.000826242
165	0.628836	0.000619951						255	0.708722	0.00111333
180	0.631554	0.00223674						270	0.733307	0.00142047
195	0.647435	0.00158482						285	0.742122	0.00125197
210	0.698656	-0.000988205						300	0.775921	0.00148261
225	0.694979	-0.00122519						315	0.779681	0.00175169
240	0.66901	0.00054603						330	0.820399	0.00117799
255	0.658224	0.00166793						345	0.832232	0.000904911
270	0.685391	0.000390459						360	0.855739	-0.000573994
285	0.708262	-0.000687037						375	0.859379	-0.00142078
300	0.697105	-0.000190449						390	0.838519	-0.00168469
315	0.68765	0.000343092						405	0.816756	-0.00115565
330	0.691391	0.000822481						420	0.787978	0.000256235
345	0.697943	0.000285629						435	0.782086	0.000802837
360	0.716066	-0.000256589						450	0.795665	0.000587302
375	0.706512	-0.000567004						465	0.806171	-0.000536887
390	0.708368	-0.00018867						480	0.813284	-0.00181836
405	0.689502	0.000459161						495	0.790065	-0.00215213
420	0.702708	0.000555571						510	0.758734	-0.00168509
435	0.703277	0.000397933						525	0.725501	-0.00086252
450	0.719375	-4.76002e-05						540	0.708181	-0.000633335
465	0.715215	-0.000837427						555	0.699625	-0.0005053
480	0.717947	-0.00189055						570	0.689181	-0.000370417
495	0.690092	-0.00213462						585	0.684466	3.93698e-05
510	0.66123	-0.00154975						600	0.678068	7.39358e-05
525	0.626054	0.000299331						615	0.685647	-2.10233e-05
540	0.614738	0.00124353						0	0.643309	0.00397401
555	0.635033	0.000740901						15	0.613952	0.00399728
570	0.652044	0.000473859						30	0.76253	-0.000507344
585	0.657261	0.00025716						45	0.733871	0.00188147
600	0.666259	0.00032262						60	0.74731	0.00027795
615	0.664975	0.000190598						75	0.790315	-0.00177174
0	0.704939	0.00522902						90	0.755648	-0.00223001
15	0.816645	0.0027076						105	0.737163	-0.0015018
30	0.86181	0.000286712						120	0.688748	0.00172581
45	0.897873	-0.0011702						135	0.692109	0.00319213
60	0.870411	-0.00169502						150	0.740522	0.00284155
75	0.862767	-0.00153615						165	0.787873	0.00115788
90	0.81956	-0.0033118						180	0.825768	-0.000404238
105	0.816683	-0.00573955						195	0.822609	-0.00174001
120	0.720206	-0.00378785						210	0.813641	-0.00217084
135	0.644496	-1.39407e-05						225	0.770409	-0.000426817
150	0.606571	0.0013739						240	0.748516	0.00232993
165	0.644078	-0.000906341						255	0.757604	0.00286473
180	0.647788	-0.00181855						270	0.818414	0.00106673
195	0.616888	-0.000661446						285	0.843546	7.64258e-05
210	0.593232	0.000191961						300	0.850416	4.7913e-05
225	0.597044	0.000782556						315	0.845839	0.00101643
240	0.59899	0.00139597						330	0.851853	0.00119376
255	0.620521	0.00097283						345	0.876332	0.0018317
270	0.640869	-0.000732811						360	0.887666	0.000560907
285	0.649706	-0.0018447						0	0.515414	-0.00171043
300	0.618885	-0.00146759						15	0.471286	0.00182766
315	0.594365	-0.000352992						30	0.464101	0.004203
330	0.574857	0.000433687						45	0.526116	0.00586966
345	0.583775	0.000241019						60	0.590191	0.00418448
360	0.587868	0.000571074						0	0.663748	0.000571074
375	0.591006	0.00108363						15	0.651252	0.00016051
390	0.605	0.00218819						30	0.680881	0.000632986
405	0.623515	0.00214772						45	0.656067	0.00413458
420	0.670646	0.0016862						60	0.69987	0.00332093
435	0.687946	0.000947939						75	0.780105	3.01144e-05
450	0.721232	-0.000425878						90	0.799498	-0.0010003
465	0.716384	-0.00070853						105	0.781008	-0.00164478
480	0.708455	-0.000158087						120	0.769489	-0.000463414
495	0.695128	0.000705551						135	0.731665	0.00043822
510	0.703713	0.00075928						150	0.755587	0.000465524
525	0.716295	0.000117373						165	0.744811	0.00052323
540	0.726491	-0.000712828						180	0.769553	-0.00097569
555	0.719816	-0.000790373						195	0.760508	-0.0013727
570	0.705106	-0.000500088						210	0.740282	-0.00138157
585	0.696105	0.000108303						225	0.719327	-0.000164109
600	0.690104	0.000283713						240	0.698835	0.00130077
615	0.699354	0.000452697						255	0.714404	0.00130618
45	0.813042	0.0006976						270	0.737858	0.000836459
60	0.811532	-0.00166819						285	0.753589	0.000166475
75	0.83397	-0.00471286						300	0.762952	0.000667895
90	0.761486	-0.00359757						315	0.758584	0.00161138
105	0.692584	0.000674301						330	0.782988	0.00216658
120	0.653559	0.00310665						345	0.806925	0.00269782
135	0.712813	0.00214398						360	0.847986	0.00159408
150	0.746759	-0.000660257						375	0.88786	1.80999e-05
165	0.777133	-0.00315909						390	0.895808	-0.00056779
180	0.726951	-0.0035159						405	0.888403	-0.000280584
195	0.68236	-0.00318109						420	0.878775	0.000214623
210	0.621474	-0.0020799						435	0.879985	4.18841e-05
225	0.586928	-0.00118623						450	0.885213	-0.000173254
240	0.559077	0.000617995						465	0.881242	-0.000164784
255	0.55134	0.00127031						480	0.880016	-0.000537748
270	0.577617	-0.000429592						495	0.876298	-0.000540543
285	0.58945	-0.00173077						510	0.863883	-4.28575e-05
300	0.564729	-0.00218224						525	0.860082	2.05408e-05
0	0.480169	-0.00720184						540	0.862597	-0.000337581
15	0.316623	-0.00130789						555	0.860698	-0.00109047
30	0.264113	-0.000109358						570	0.85247	-0.00138918
45	0.277386	-0.000265989						585	0.827984	-0.00100859
60	0.260833	0.000744989						600	0.810795	-0.00050547
75	0.269407	0.00126338						615	0.797726	3.37867e-05
90	0.283182	0.00130372						30	0.31678	0.0029211
105	0.307308	-0.0015493						45	0.325882	0.00518119
120	0.322294	-0.00208024						60	0.404413	0.0063992
135	0.260829	0.00280698						75	0.481318	0.00469117
150	0.259887	0.00776872						90	0.596389	0.00176129
165	0.345039	0.00769843						105	0.622053	0.000451577
180	0.492949	0.00271743						120	0.649227	-0.000458626
195	0.575991	-0.00189448						135	0.6356	0.000333144
210	0.574472	-0.00312137						150	0.635469	-5.09904e-05
225	0.519157	-0.00175024						165	0.645594	-0.000661839
240	0.48083	0.00111623						180	0.633939	-0.000828138
255	0.46665	0.00255473						195	0.625739	-0.000653286
270	0.514317	0.00202542						210	0.609095	0.000180915
285	0.543292	0.000972518						225	0.606141	9.1945e-06
300	0.57508	0.00095485						240	0.614522	0.000195324
315	0.572467	0.0028069						255	0.606416	0.0010051
330	0.603725	0.00368928						270	0.620382	0.00133652
345	0.656674	0.00343196						285	0.63657	0.00126092
360	0.714404	-0.00314165						300	0.660477	0.00148905
375	0.759633	-0.00792235						315	0.674397	0.00180503
390	0.620154	-0.00879478						330	0.705149	0.001466
0	0.706748	-0.00364724						345	0.728548	0.00166292
15	0.686425	-0.0071168						360	0.749129	0.00110889
30	0.597331	-0.00589098						375	0.778436	0.0007806
45	0.472921	-0.00356151						390	0.782396	8.93531e-05
60	0.420601	-0.00217234						405	0.801854	-0.000590379
75	0.366076	-0.00135713						420	0.785076	-0.000839198
90	0.355431	0.000207494						435	0.784142	-0.00136413
105	0.325362	0.00274586						450	0.7599	-0.000689177
120	0.361656	0.00360683						465	0.743218	1.4079e-05
135	0.407738	0.0030771						480	0.739225	0.000424387
150	0.469861	-0.000195776						495	0.743641	0.00071623
165	0.500051	-0.00388165						510	0.751956	0.000710939
180	0.463987	-0.005715						525	0.765128	0.000429487
195	0.383601	-0.00577111						540	0.773285	0.000216756
210	0.292537	-0.00335677						555	0.778012	-0.000290636
225	0.210468	-0.000245441						570	0.779787	7.23071e-05
240	0.191834	0.000879569						585	0.769293	0.000590681
255	0.203105	0.000168575						600	0.781957	0.000952111
270	0.218221	-0.000595555						615	0.787014	0.000878851
285	0.208162	6.36416e-06						0	0.879662	0.000237702
300	0.200355	0.00165465						15	0.842306	0.00268238
315	0.208353	0.00264895						30	0.886794	0.00271987
330	0.249994	0.00401255						45	0.922777	0.0025741
345	0.287821	0.00445108						60	0.96839	0.000662796
360	0.370371	0.00225397						75	1	-0.000928018
375	0.421354	0.000821903						90	0.988274	-0.00062079
390	0.43799	0.000215792						105	0.972159	-0.000146239
405	0.446011	0.00119906						120	0.96965	0.000157081
420	0.444464	0.00203277						135	0.967772	0.00030332
435	0.481983	0.00153015						150	0.974362	0.000280542
450	0.505447	0.00133153						165	0.976872	8.63441e-05
465	0.527887	0.00056238						180	0.982779	-0.000110546
480	0.545393	-0.000151604						195	0.979462	0.000256577
495	0.544758	-0.000554268						210	0.979462	0.000684593
510	0.540844	-0.00129789						225	0.98716	0.000428016
525	0.52813	-0.000816446						240	1	-0.000777697
0	0.866805	-0.00495615						255	1	-0.0023247
15	0.808551	-0.00628422						270	0.976669	-0.00353484
30	0.71812	-0.00693865						285	0.930259	-0.00278864
45	0.620025	-0.00527688						300	0.870624	-0.000270964
60	0.509961	-0.00170758						315	0.8466	0.000780986
75	0.461718	0.000340861						330	0.862495	0.000996169
90	0.458734	0.000577618						345	0.87003	0.00137298
105	0.471944	-0.00106966						360	0.89238	0.00101585
120	0.476062	-0.00163456						375	0.911219	-0.000185443
135	0.439854	-0.00295754						390	0.922856	-0.00146269
150	0.427025	-0.00489425						405	0.905656	-0.000853322
165	0.351128	-0.00503128						420	0.878975	-0.000430667
180	0.280198	-0.00228384						435	0.880056	-0.0010949
195	0.20019	0.00207413						450	0.866055	-0.00123573
210	0.211683	0.00335937						465	0.847209	-0.000838126
225	0.262414	0.00275909						480	0.828983	-0.000352663
240	0.312464	0.001271						495	0.822065	-0.000280125
255	0.345186	0.000364073						510	0.818403	-0.000265845
270	0.350594	-0.000545401						525	0.813661	-0.000680592
285	0.356108	-0.00133616						540	0.810428	-0.00101316
300	0.334232	2.41574e-05						555	0.793244	-0.00127406
315	0.316024	0.0013544						570	0.780033	-0.00107602
330	0.334956	0.00202247						585	0.755022	-0.000592801
345	0.356656	0.00174876						600	0.747752	-0.000144807
360	0.39563	0.00200605						615	0.737238	0.000564814
375	0.409118	0.00263146						120	0.912356	0.000263345
390	0.455812	0.00246101						135	0.920935	0.000734424
405	0.488062	0.0008974						150	0.920257	0.00170201
420	0.529642	-0.000492989						165	0.942968	0.00157495
435	0.514984	-0.000354334						180	0.971317	0.000770738
450	0.514853	1.7301e-05						195	0.990217	-0.000814264
465	0.504354	0.000297706						210	0.994439	-0.00195433
480	0.515372	-0.000217405						225	0.965789	-0.00105334
495	0.513285	-0.000394233						240	0.935809	0.000900989
510	0.50885	-7.17853e-05						255	0.934189	0.00195433
525	0.501458	0.000239693						270	0.962839	0.00123871
540	0.506696	0.000585826						285	0.992818	0.000239384
555	0.508649	0.000964289						300	1	-1.62668e-18
570	0.524271	-5.86571e-05						315	1	-1.94105e-19
585	0.537578	-0.000981253						330	1	-0.000433237
600	0.522511	-0.00113101						345	1	-0.000471386
615	0.50814	-4.80352e-05						360	0.987003	-0.000413027
375	0.522168	-0.00182294						375	0.985858	5.83594e-05
390	0.502182	7.88936e-06						390	0.974612	0.000471386
405	0.46748	0.00166809						405	0.987609	0.000413027
420	0.502419	0.00173795						420	0.988754	7.30424e-05
435	0.517523	0.0022732						435	1	-0.000664389
450	0.554557	0.00175155						450	0.990945	-0.000908955
465	0.585719	0.000474087						465	0.980068	-0.00095513
480	0.607104	-0.000764035						480	0.963676	-0.000599368
495	0.599941	-0.000632912						495	0.951414	-0.000475504
510	0.584183	0.000811875						510	0.945695	-0.000313595
525	0.580954	0.00121953						525	0.937149	-0.000157325
540	0.608539	0.000431337						540	0.936287	-0.000403553
555	0.61754	-0.000923091						555	0.93243	-0.000947328
570	0.621479	-0.00102334						570	0.924181	-0.0016881
585	0.589847	-0.00125483						585	0.90401	-0.00181059
600	0.590779	-0.00175861						600	0.873538	-0.00156748
615	0.552202	-0.00168752						615	0.849692	-0.00122261
0	0.55456	-0.00433327						0	1	-0.00189457
15	0.48543	-0.00279827						15	0.998149	-0.00376838
30	0.424562	-0.000236351						30	0.943163	-0.00193959
45	0.401482	0.00287659						45	0.885098	0.00154138
60	0.417472	0.00487918						60	0.884975	0.00348097
75	0.48778	0.00340632						75	0.931339	0.000181589
90	0.563847	0.00146969						90	0.989404	-0.0031556
105	0.58997	0.00106845						105	0.936787	-0.00361606
120	0.607938	0.00181488						120	0.894736	-0.0031461
135	0.622023	0.00251559						135	0.828305	-0.0017377
150	0.662384	0.000972179						150	0.800353	-0.00131216
165	0.697491	-0.00129817						165	0.776174	-0.000893935
180	0.69155	-0.00329066						180	0.760989	-0.000698986
195	0.658546	-0.00510537						195	0.749356	-0.00103741
210	0.59283	-0.00270726						210	0.740019	-0.000478395
225	0.505385	0.00119053						225	0.718234	0.00040075
240	0.511612	0.00362154						240	0.725667	0.00145482
255	0.541101	0.00285667						255	0.730256	0.00196343
270	0.620258	0.00118869						270	0.769312	0.00153521
285	0.626801	0.00163301						285	0.789159	0.0019313
300	0.655919	0.000868352						300	0.815368	0.00204893
315	0.675791	0.000141567						315	0.847098	0.00102143
330	0.68197	0.000304254						330	0.876836	-0.000250723
345	0.680038	0.00141239						345	0.877741	0.000111283
360	0.691097	0.000336406						360	0.869314	0.000622295
375	0.72241	-0.00245848						375	0.881079	5.90288e-05
390	0.701189	-0.00424356						390	0.887983	-0.00099557
405	0.648655	-0.00360984						405	0.88285	-0.000590987
420	0.573883	-0.00127876						420	0.858116	0.00049197
435	0.54036	-0.000378891						435	0.865121	0.000294133
450	0.53552	-0.000482388						450	0.872875	-0.00020026
465	0.528993	-0.000865815						465	0.873945	-0.000381641
480	0.521048	-0.00151556						480	0.866867	-0.000148785
495	0.503019	-0.00136282						495	0.862495	6.80469e-05
510	0.475582	-0.00139779						510	0.862404	0.000317297
525	0.462134	-0.00116984						525	0.864537	0.000915807
540	0.433648	-0.000495964						540	0.871923	0.00116629
555	0.427039	-5.49485e-05						555	0.892011	0.000133566
570	0.418769	0.000127577						570	0.906911	-0.00103528
585	0.42539	-0.000488678						585	0.896018	-0.00177468
600	0.422596	-0.00128046						600	0.875853	-0.00147667
615	0.41073	-0.00154506						615	0.842778	-0.000774862
0	0.236696	0.00194593						120	0.899763	1.2295e-05
20	0.258369	0.00186024						135	0.877194	0.00165032
40	0.314533	0.00114991						150	0.900131	0.000706886
60	0.332779	0.000592569						165	0.926703	-0.00126143
80	0.360529	-0.000715686						180	0.921338	-0.00245512
100	0.356482	-0.00067573						195	0.88886	-0.00199774
120	0.331902	0.000655218						210	0.847684	-0.000205355
140	0.329452	0.00318952						225	0.828928	0.000814759
160	0.35811	0.00430723						240	0.841524	0.00171925
180	0.457033	0.00251705						255	0.853371	0.00210137
0	0.601274	-0.000215177						270	0.893101	0.00137073
20	0.571867	0.000920751						285	0.916412	0.000467559
40	0.592667	0.00153561						300	0.934223	0.000268029
60	0.608697	0.00262166						315	0.930439	0.000703558
80	0.654091	0.00170532						330	0.942264	0.0010617
100	0.713563	0.00186546						345	0.951546	0.00120734
0	0.484976	0.00206516						360	0.974115	0.000120273
20	0.476314	0.00385497						375	0.987766	-0.00111166
40	0.567582	0.00346209						390	0.977723	-0.000833297
60	0.630513	0.00248902						405	0.954416	0.000470645
80	0.706066	0.00065901						420	0.952724	0.00125187
100	0.730074	-0.000561797						435	0.968535	0.000430125
120	0.732426	-0.00121354						450	0.99028	-0.00038944
140	0.707602	-0.000374306						465	0.981439	-0.000363728
160	0.683885	0.000396459						480	0.978597	-0.000776
180	0.69263	-0.00136765						495	0.970527	-0.000980093
200	0.699743	-0.00408706						510	0.955317	-0.000573183
220	0.637923	-0.00428385						525	0.941124	-0.000177987
240	0.53626	-0.001893						540	0.938122	-0.000462509
260	0.466569	0.000160911						555	0.935785	-0.00122317
280	0.460541	0.00123282						570	0.924246	-0.00160933
300	0.473006	0.00135757						585	0.89909	-0.00129334
320	0.509854	0.00114143						600	0.875967	-0.00101806
340	0.527309	0.000331259						615	0.86029	-0.000759748
360	0.555511	0.000126478						0	0.46946	0.000683756
380	0.540559	0.00126281						20	0.455739	0.000625361
400	0.56057	0.00106898						40	0.49681	-0.000154997
420	0.591072	0.000371305						60	0.480753	-0.000596915
440	0.603329	-7.41517e-05						80	0.49061	-0.00156145
460	0.605924	5.14362e-05						100	0.456877	-0.00240058
480	0.600363	0.00117966						120	0.428152	-0.00195149
500	0.607981	0.00135076						140	0.360854	0.00081276
520	0.647549	-0.000416824						160	0.350092	0.00341781
540	0.662012	-0.00294288						180	0.393364	0.00269585
560	0.630876	-0.00412435						200	0.486805	0.000169841
580	0.544296	-0.00264226						220	0.501198	0.0012401
600	0.465903	-0.00024875						240	0.493598	0.00389119
0	0.238021	-0.00033371						260	0.550802	0.00535098
20	0.229783	0.000283718						280	0.649246	0.00425071
40	0.224673	-0.000715599						300	0.764842	0.00242345
60	0.241132	-0.00157794						320	0.819274	0.00125137
80	0.196049	0.000789362						340	0.86178	0.000282156
100	0.178014	0.00182367						360	0.869329	0.000873885
120	0.227623	0.000950025						380	0.873066	0.00100335
140	0.250961	-0.000700469						400	0.904284	-0.000833904
0	0.391192	0.000685225						420	0.9132	-0.00158805
20	0.390111	0.00057609						440	0.870928	3.00254e-05
40	0.418601	-0.00068076						460	0.849678	0.000760943
60	0.413155	-0.00108672						480	0.872129	0.000277022
80	0.39137	-0.000118551						500	0.880116	0.00030093
100	0.369686	0.00080835						520	0.88321	0.000827586
120	0.386628	0.00102915						540	0.892153	0.000554197
140	0.40202	0.00124014						560	0.916314	-0.000745362
160	0.427794	0.00195803						580	0.914321	-0.000396779
180	0.451626	0.00166275						600	0.886499	-9.43392e-06
200	0.506115	-0.000811212						440	0.876431	0.000534713
220	0.518136	-0.00216415						460	0.88847	0.000662595
240	0.473667	-0.00226926						480	0.897819	0.000891346
260	0.43157	-0.00151435						500	0.914974	0.000408167
280	0.382896	-0.00100997						520	0.933473	-0.00085872
300	0.370996	1.37153e-05						540	0.931301	-0.00266232
320	0.342497	0.00335534						560	0.899124	-0.00291632
340	0.371545	0.00468736						580	0.824808	-0.00129249
360	0.476711	0.00289408						600	0.782471	0.000327982
380	0.559039	-1.93361e-05						0	0.61806	0.00307255
400	0.592474	-0.000316062						20	0.674224	0.00184892
420	0.558266	0.000493601						40	0.740962	0.000370151
440	0.579832	0.00103134						60	0.748181	-0.000576819
460	0.57801	0.000206474						80	0.755768	-0.00168002
480	0.621085	0.000311481						100	0.725108	-0.00150333
500	0.586269	0.00171113						120	0.688567	-0.000203472
520	0.633544	0.00117002						140	0.664975	0.00191974
540	0.654714	0.000277156						160	0.680428	0.0028395
560	0.680345	-0.00145843						180	0.741764	0.00222381
580	0.6658	-0.0012024						200	0.794009	0.00122238
600	0.622008	0.000100575						220	0.830717	0.000968602
400	0.277388	-0.00172639						240	0.842904	0.00122194
420	0.228467	-0.000222144						260	0.869461	0.00177167
440	0.208332	0.000768398						280	0.891781	0.00179221
460	0.219581	0.00064626						300	0.940327	0.00142652
480	0.239068	0.00178066						320	0.96347	0.000913261
500	0.245432	0.00270315						340	0.997388	6.52956e-05
520	0.310294	0.00144793						360	1	-5.39281e-18
540	0.353558	0.000478913						380	1	6.40454e-19
560	0.368211	-4.75453e-05						400	1	-0.000196632
580	0.372714	-0.00046228						420	1	-0.000196632
600	0.36631	-0.00108503						440	0.992135	5.29178e-18
0	0.390528	0.00013012						460	0.992135	0.000196632
20	0.413531	-0.000635131						480	0.992135	0.000196632
40	0.395733	-0.000449956						500	1	-5.29786e-18
60	0.388126	0.000650141						520	1	-1.11528e-17
80	0.377735	0.00184315						540	1	-4.46212e-18
100	0.414132	0.00131317						560	1	-5.41309e-18
120	0.451461	-0.000586824						580	1	3.09696e-18
140	0.466658	-0.00262211						600	1	-1.65359e-18
160	0.427988	-0.002101						0	0.691442	0.00246359
180	0.361774	-0.000719914						20	0.713843	0.00222709
200	0.343948	0.000193396						40	0.789985	0.000476711
220	0.332978	0.000681107						60	0.802926	0.000192445
240	0.351684	0.000985976						80	0.809054	0.000846679
260	0.360222	0.00204032						100	0.810624	0.00164944
280	0.391123	0.000692192						120	0.842921	0.000997869
300	0.441834	-0.00102546						140	0.876602	0.000401575
320	0.41881	-0.00224286						160	0.882836	0.00116444
340	0.400816	-0.00148815						180	0.892665	0.000942874
360	0.329096	0.000128359						200	0.929414	-0.000315416
380	0.34129	0.00133353						220	0.93038	-0.000955639
400	0.33423	0.00191923						240	0.916797	-0.000276242
420	0.394631	0.00126663						260	0.892154	-0.000422712
440	0.411	0.000934688						280	0.905747	-0.0014125
460	0.445296	0.000245871						300	0.875246	-0.0013705
480	0.448387	-8.40575e-05						320	0.849247	-0.000543354
500	0.455131	-0.000917299						340	0.820426	0.000193592
520	0.445025	-0.000601051						360	0.827513	0.0002789
540	0.418439	-0.00031085						380	0.82817	0.000932496
560	0.420983	0.000120892						400	0.838669	0.000244338
580	0.406005	0.000396433						420	0.86547	-0.000535001
600	0.425818	-0.000441485						440	0.848442	-0.000111696
360	0.337438	-0.000760263						460	0.844069	0.00028448
380	0.280887	0.00254633						480	0.843975	0.000543486
400	0.307028	0.00404034						500	0.855449	5.7161e-05
420	0.382741	0.00297495						520	0.865714	-0.000835458
440	0.468642	0.00110822						540	0.857735	-0.00194355
460	0.501739	-0.000370634						560	0.832296	-0.00263391
480	0.512971	-0.000263591						580	0.779993	-0.00179032
500	0.486913	-0.000298927						600	0.726939	-0.00062758
520	0.502427	-0.00102967						280	0.922508	-0.00124734
540	0.474956	-0.00167828						300	0.917673	-0.00213386
560	0.46124	-0.00146596						320	0.872614	-0.000582652
580	0.407825	-0.000943731						340	0.832319	0.000258942
600	0.402602	-0.000991623						360	0.849308	8.36249e-05
0	0.407362	0.000325365						380	0.842676	0.000477188
20	0.351548	0.0035888						400	0.852653	0.000368095
40	0.420376	0.00268071						420	0.861764	-4.49242e-05
60	0.4951	8.01174e-05						440	0.867377	-0.000489621
80	0.527605	-0.00158144						460	0.859967	-0.000284678
100	0.498304	-0.00120485						480	0.847792	0.000450562
120	0.464347	-0.00231956						500	0.84858	0.000501852
140	0.45011	-0.00421886						520	0.865814	-0.000390904
160	0.371565	-0.0045247						540	0.868654	-0.00192626
180	0.281356	-0.00310544						560	0.850178	-0.00236708
200	0.190577	-3.18671e-05						580	0.791603	-0.00137156
220	0.157138	0.00218618						600	0.755495	0.000383261
240	0.189302	0.0039912						0	0.828607	0.00351961
260	0.244585	0.00388868						20	0.905608	0.00214093
280	0.34895	0.00144491						40	0.969391	0.000664249
300	0.400133	-0.00106318						60	0.991245	0.000117907
320	0.406746	-0.000776608						80	0.995961	0.00010097
340	0.357606	0.00154319						100	0.995961	0.00010097
360	0.375682	0.00326646						120	1	-2.30274e-05
380	0.419333	0.0019106						140	1	-0.000357322
400	0.50634	-0.00153953						160	0.999079	-0.000608031
420	0.495757	-0.00325616						180	0.985707	-0.000250709
440	0.444759	-0.00259333						200	0.974758	-0.000692212
460	0.365511	-0.000322191						220	0.975679	-0.000937538
480	0.341026	0.000507486						240	0.947069	-0.000222298
500	0.352623	0.000421212						260	0.938177	-0.000174045
520	0.361325	0.000906355						280	0.938177	-0.00193205
540	0.369472	0.00148744						300	0.931215	-0.00395788
560	0.39758	0.00143559						320	0.860895	-0.00300646
580	0.42897	0.000746674						340	0.7729	-0.000106109
600	0.455003	-9.1665e-05						360	0.740637	0.00193784
320	0.412751	0.00248406						380	0.768656	0.00260807
340	0.473771	0.00241032						400	0.81815	0.00169296
360	0.512114	0.00109321						420	0.872978	0.000523362
380	0.570183	-0.000590335						440	0.885869	7.77036e-05
400	0.555842	-0.000193472						460	0.893913	-0.000174887
420	0.54657	0.000736251						480	0.888977	0.000171448
440	0.548103	0.000852283						500	0.886917	-4.59411e-05
460	0.57602	6.37936e-05						520	0.895835	-0.000874662
480	0.582194	-0.000460575						540	0.88508	-0.00194478
500	0.578572	-0.00013723						560	0.860848	-0.00197948
520	0.563771	-0.000121253						580	0.807288	-0.00026018
540	0.573083	-0.000419185						600	0.781669	0.000976277
560	0.558921	-0.000369086						0	0.574111	0.00527833
580	0.556315	-0.00129108						20	0.657697	0.00538914
600	0.544158	-0.00248023						40	0.785244	0.003141
0	0.68135	-0.00257173						60	0.873263	0.000371995
20	0.614175	-0.00215869						80	0.910884	-0.00060892
40	0.57848	-0.00182122						100	0.888143	-0.000430608
60	0.527828	0.00162722						120	0.886527	-6.37527e-05
80	0.505632	0.00401524						140	0.870918	-0.00039483
100	0.592916	0.00335366						160	0.883977	-0.000515518
120	0.666242	0.000889316						180	0.855125	-0.00177922
140	0.727063	-0.000379983						200	0.863357	-0.00313748
160	0.701814	0.00108957						220	0.783956	-0.00184847
180	0.711864	-7.43861e-05						240	0.737858	0.00181776
200	0.745397	-0.00365198						260	0.710017	0.00363692
220	0.708888	-0.00553247						280	0.810568	0.00181636
240	0.599318	-0.00501315						300	0.855494	-0.000347722
260	0.48759	-0.00302801						320	0.883222	-0.00202831
280	0.398792	-0.00164526						340	0.841585	-0.00228791
300	0.366469	-0.00175831						360	0.80209	-0.000779511
320	0.332981	-0.00154409						380	0.750069	0.00204841
340	0.296136	-0.00187866						400	0.770909	0.00407026
360	0.271218	-0.000949063						420	0.832005	0.00266974
380	0.557792	0.000485422						440	0.93372	0.000336912
400	0.524276	0.0022578						460	0.938795	-0.000774778
420	0.577209	0.00180032						480	0.947196	-0.00084641
440	0.614588	0.00135279						500	0.907803	-0.000182948
460	0.649222	0.000532591						520	0.91334	-0.000269164
480	0.668699	0.000465278						540	0.900485	-0.000632621
500	0.670526	0.000688037						560	0.902573	-0.00132089
520	0.68731	9.53666e-05						580	0.875181	-0.00166509
540	0.698047	-0.00205262						600	0.849738	-0.0022795
560	0.691125	-0.00311006						440	0.739371	0.000751814
580	0.615943	-0.00198017						460	0.767745	0.000370636
600	0.566723	-0.000334358						480	0.769444	0.00081781
80	0.488209	0.00357245						500	0.782571	0.000895167
100	0.551553	0.00299275						520	0.802156	-7.03608e-05
120	0.631107	0.000768003						540	0.818378	-0.00188268
140	0.671263	-0.00117453						560	0.799342	-0.00303642
160	0.661827	-0.00170642						580	0.74307	-0.00255933
180	0.624282	-0.00166018						600	0.677885	-0.00145754
200	0.593571	-0.00162963						0	0.534616	0.00187531
220	0.557875	-0.0015249						20	0.540301	0.00315347
240	0.528385	-0.000442039						40	0.609628	0.0033024
260	0.496878	0.00198865						60	0.66644	0.00214846
280	0.510704	0.00039051						80	0.741725	0.000193998
380	0.380583	0.00011562						100	0.752378	-0.00103664
400	0.361379	-0.000163187						120	0.749484	-0.00105524
420	0.385208	-0.00109951						140	0.710913	0.00011403
440	0.354851	-0.000924491						160	0.707275	0.000819655
460	0.341228	3.37505e-05						180	0.715474	-0.000114971
480	0.317872	0.00125208						200	0.740061	-0.0011317
500	0.342578	0.00189036						220	0.710875	-0.000260203
520	0.367955	0.0014733						240	0.694793	0.0012706
540	0.418192	0.000979911						260	0.700467	0.000745634
560	0.426887	0.000389994						280	0.745617	-0.000941676
580	0.457389	0.000445797						300	0.730292	-0.000553915
600	0.442487	-0.000277931						320	0.70795	0.00144145
0	0.50234	0.0024448						340	0.708136	0.00227369
20	0.557037	-0.00106531						360	0.765608	0.00144153
40	0.600132	-0.00433089						380	0.799083	7.95648e-05
60	0.514425	-0.00165693						400	0.823269	-0.00220022
80	0.426896	0.00105871						420	0.802266	-0.00312735
100	0.448148	0.000762738						440	0.73526	-0.00158862
120	0.469245	-0.000406884						460	0.677172	0.000668398
140	0.478657	7.09391e-05						480	0.671715	0.00136675
160	0.45297	0.000864048						500	0.703908	0.000795224
180	0.481495	0.000777763						520	0.726385	0.00065604
200	0.487532	0.00021394						540	0.735717	-5.04176e-05
220	0.512605	-0.000316714						560	0.752627	-0.000933945
240	0.496089	-0.000762073						580	0.7337	-0.000453072
260	0.499937	-0.00203544						600	0.715269	0.000389716
280	0.465606	-0.00306912						480	0.701502	0.000131985
300	0.418519	-0.00141791						500	0.686655	0.00130667
0	0.489177	0.00176774						520	0.706781	0.00130749
20	0.508658	0.00161283						540	0.738922	0.000161629
40	0.559886	-0.00038738						560	0.759081	-0.00100322
60	0.573172	2.49841e-05						580	0.745387	-0.000690568
80	0.544391	0.000376296						600	0.718952	0.00039845
100	0.574171	0.000777559						0	0.581901	0.000294024
120	0.559443	0.000120173						20	0.565158	0.000927408
140	0.605273	0.00040495						40	0.593662	0.000189409
160	0.56425	0.000992788						60	0.602254	-0.00077952
180	0.621471	-0.000159151						80	0.601238	-0.000295199
200	0.603961	-0.000739009						0	0.689504	0.00213079
220	0.615105	-0.00140189						20	0.717516	0.00177109
240	0.574401	-0.00146321						40	0.774735	-0.0002811
260	0.55903	-0.00305168						60	0.78836	-0.00163184
280	0.515872	-0.00418529						80	0.763491	-0.0018757
300	0.436963	-0.00243746						100	0.723086	-0.00201448
320	0.34846	0.000599155						120	0.688463	-0.00163112
340	0.339464	-0.000193973						140	0.642507	-0.000359037
360	0.372427	-0.00263218						160	0.623218	0.000533216
380	0.331706	-0.00247149						180	0.628145	5.88621e-05
400	0.267139	0.000871687						200	0.644547	7.28367e-05
420	0.232846	0.00217694						220	0.6305	0.000933665
440	0.302007	0.000434462						240	0.647461	0.00224981
460	0.319924	-0.000895021						260	0.667846	0.00103924
480	0.319385	-0.000781006						280	0.737453	-0.000976045
500	0.284123	-0.000694767						300	0.709416	-0.00112139
520	0.288145	-0.000362988						320	0.698411	0.0003899
540	0.256332	0.000175961						340	0.66456	0.00236774
560	0.273626	-0.000125241						360	0.714007	0.00200951
580	0.263371	6.68971e-06						380	0.75927	0.00127404
600	0.268616	-0.000266023						400	0.794387	-0.00051837
140	0.5011	-0.00123812						420	0.810231	-0.00206642
160	0.456648	0.00130295						440	0.773653	-0.00219223
180	0.451576	0.000741015						460	0.727574	-0.000944421
0	0.181273	-0.00202102						480	0.685964	0.000340425
20	0.138112	0.000595421						500	0.689797	0.000214106
40	0.100432	0.00337071						520	0.699581	-0.000447866
60	0.161928	0.00146094						540	0.698361	-0.000884652
0	0.636108	-0.00355864						560	0.681666	-0.000816686
20	0.509553	-0.000504285						580	0.662975	-0.000701267
40	0.493763	0.00112506						600	0.648999	-0.000468166
60	0.489381	0.000448062						360	0.649983	0.000995051
80	0.538765	-0.00164122						380	0.680648	0.000645954
100	0.507304	-0.00195948						400	0.689785	0.000260479
120	0.473116	-0.00035885						420	0.706486	-0.000798422
140	0.428925	3.11234e-05						440	0.700204	-0.00127458
160	0.458762	-0.00131817						460	0.674549	-0.00062936
180	0.43017	-0.000799155						480	0.649221	0.00077433
200	0.406035	-0.000506968						500	0.649375	0.000949281
220	0.398203	-0.000430547						520	0.680194	-0.00019889
240	0.385757	-0.00102291						540	0.687346	-0.00125907
260	0.380982	-0.000384702						560	0.672238	-0.00141105
280	0.34484	0.000969602						580	0.636984	-0.000442803
300	0.365594	0.000698946						600	0.615796	-3.18667e-05
320	0.383624	-0.00055179						0	0.808133	0.00116617
340	0.393551	-0.00141489						20	0.818402	0.00118889
360	0.361553	-0.00162989						40	0.85478	0.00105112
380	0.336956	-0.00158784						60	0.865958	0.000483699
400	0.296357	-0.00220876						80	0.896825	-0.000687665
420	0.273442	-0.0022356						100	0.885306	-0.00156625
440	0.208007	-0.000331489						120	0.869319	-0.00254326
460	0.184018	0.00143196						140	0.822656	-0.00250715
480	0.194747	0.00184694						160	0.767588	-0.00135904
500	0.241297	0.000141629						180	0.72237	-0.00121067
520	0.268625	-0.00134473						200	0.713227	-0.000956021
540	0.246962	-0.00107209						220	0.673943	0.000656735
560	0.214836	-0.000443159						240	0.674986	0.00247075
580	0.204078	6.05754e-05						260	0.700212	0.00210888
600	0.19711	0.00156259						280	0.773816	-0.000303048
160	0.372065	-0.00451458						300	0.784567	-0.00156203
180	0.255101	-0.00114315						320	0.761694	-0.00124666
200	0.191482	0.00133808						340	0.722086	-0.000877299
220	0.209375	0.000526098						360	0.711828	-0.000299482
240	0.245005	-0.00092654						380	0.686994	0.000725468
260	0.230419	-0.00122423						400	0.699848	0.000136317
280	0.207943	-0.00055642						420	0.716013	-7.40035e-05
300	0.181449	0.00107587						440	0.705301	7.46105e-05
320	0.185687	0.00136241						460	0.713053	0.000444861
340	0.224484	0.00308327						480	0.708286	0.000372884
360	0.240183	0.001227						500	0.730847	-0.000489412
380	0.347815	-0.00137949						520	0.723201	-0.000590689
400	0.289263	-0.00080315						540	0.711271	-0.00116503
420	0.292635	0.00097197						560	0.699573	-0.00155456
440	0.257137	0.00409385						580	0.664669	-0.000566032
460	0.331514	0.00430512						600	0.637391	0.000248073
480	0.420891	0.00359814						480	0.765644	0.0014351
500	0.503719	0.000103036						500	0.802631	0.000331816
520	0.564817	-0.00407343						520	0.823048	-0.000394971
540	0.507841	-0.00335309						540	0.815903	-0.00134385
560	0.40188	-0.000798866						560	0.807249	-0.00210628
580	0.373717	0.00150621						580	0.762149	-0.00191483
600	0.369925	0.00218247						600	0.722998	-0.00100124
0	0.335485	0.000562116						0	0.691246	0.000355952
20	0.296685	0.00363999						20	0.669869	0.00119161
40	0.35797	0.00328525						40	0.705484	0.00139033
60	0.442284	0.00285437						60	0.717534	0.00110377
80	0.489379	0.00244981						80	0.761097	0.000189406
100	0.556459	0.000190486						100	0.761685	-0.000562848
120	0.587372	-0.00279176						120	0.768673	-0.00163887
140	0.564079	-0.00323382						140	0.739171	-0.00184877
160	0.475701	0.000107243						160	0.703118	-0.00110844
180	0.434726	0.00312007						180	0.66522	-0.000760126
200	0.479991	0.00245612						200	0.65878	-0.000704928
220	0.559529	1.27055e-05						220	0.634815	0.00111132
240	0.578236	-0.00114153						240	0.630583	0.00311178
260	0.560037	0.000449716						260	0.679268	0.0027196
280	0.532574	0.00154963						280	0.755054	0.000234628
300	0.578026	-0.000718413						300	0.788052	-0.00178691
320	0.594559	-0.00385347						320	0.76444	-0.00196022
340	0.549289	-0.00338092						340	0.716575	-0.00110613
360	0.440421	-0.000424701						360	0.686031	-0.000226947
380	0.414052	0.000882896						380	0.67233	0.00123601
400	0.423433	-0.000680389						400	0.676953	0.00237911
420	0.449368	-0.00269419						420	0.721771	0.00205667
440	0.396217	-0.00212247						440	0.772118	0.00128185
460	0.3416	-0.00105486						460	0.804037	0.000487729
480	0.311318	-0.00123076						480	0.823392	0.000783932
500	0.299406	-0.000810572						500	0.823547	0.000826172
520	0.262088	0.000816299						520	0.854749	-2.11331e-05
540	0.266983	0.00334774						540	0.856593	-0.00102424
560	0.29474	0.00400439						560	0.853903	-0.00183694
580	0.400893	0.00237681						580	0.815624	-0.00149872
600	0.454916	0.000251925						600	0.780426	-0.0011949
0	0.879566	-0.0097702						400	0.767901	0.000833624
20	0.693217	-0.00696409						420	0.813951	-0.0005955
40	0.488758	-0.0016977						440	0.801246	-0.000446837
60	0.414654	0.000547509						460	0.790131	0.000657734
80	0.42085	-0.000446423						480	0.783373	0.00124363
100	0.436554	-0.00175776						500	0.81644	6.51398e-05
120	0.402993	-0.000927514						520	0.833118	-0.000921794
140	0.366243	0.00109878						540	0.819046	-0.00164733
160	0.365892	0.00174731						560	0.796246	-0.00151561
180	0.410194	0.00141531						580	0.753153	7.43641e-05
200	0.435785	0.000930977						600	0.735622	0.00143539
220	0.466807	0.00123344						0	0.986759	0.000170633
240	0.473024	0.00169608						20	1	-0.000160403
260	0.516144	0.00108051						40	0.993584	-0.000431795
280	0.540867	0.000808877						60	0.993584	-0.000469858
300	0.559365	0.000705076						80	0.976312	-0.000151858
320	0.573222	0.000277855						100	0.97479	-0.000295496
340	0.587568	-0.000315988						120	0.970238	1.67654e-05
360	0.584336	-0.00229479						140	0.96297	0.000312261
380	0.574928	-0.00329279						160	0.970908	0.000276541
400	0.492545	-0.00284615						180	0.97546	-0.00114367
420	0.443217	-0.00219151						200	0.98197	-0.0032082
440	0.378699	-0.000621699						220	0.929713	-0.00314131
460	0.355556	0.000760056						240	0.853642	-0.00100162
480	0.353831	0.002298						260	0.804061	-2.44267e-05
500	0.385958	0.00212232						280	0.813577	-0.000687391
520	0.445751	0.000697458						300	0.803084	-0.0015162
540	0.470851	-0.000356133						320	0.786082	-0.000722648
560	0.473649	8.98565e-05						340	0.742436	0.000401842
580	0.456606	-9.18221e-05						360	0.757176	0.000462601
600	0.477243	-0.000828691						380	0.75851	0.00165659
0	0.800651	0.000894455						400	0.77568	0.00253087
20	0.776447	0.00226526						420	0.824773	0.00229857
40	0.836429	0.00136685						440	0.876915	0.00120577
60	0.867057	0.000107976						460	0.916716	3.22297e-05
80	0.891103	-0.00159251						480	0.925145	0.00037191
100	0.871376	-0.00282774						500	0.918005	0.000893104
120	0.827403	-0.00118933						520	0.940022	0.00020179
140	0.758267	0.0023712						540	0.953729	-0.000770343
160	0.779829	0.00405653						560	0.948093	-0.00177853
180	0.853115	0.00299403						580	0.922916	-0.00141227
200	0.942091	7.64664e-05						600	0.876952	-0.00106932
220	0.972876	-0.000749554						280	0.995325	-0.00252485
240	0.94515	-4.0313e-05						300	0.955971	-0.00297172
260	0.942894	0.000829538						320	0.894331	-0.0020903
280	0.943537	0.000516843						340	0.837102	-0.00110346
0	0.838612	-0.00332175						360	0.810719	-0.000859812
15	0.74051	0.00120092						380	0.792964	-3.70813e-05
30	0.73896	0.00191468						400	0.776326	0.00107699
45	0.776538	0.000159149						420	0.791481	0.00179597
60	0.7964	-0.00275329						440	0.819406	0.00161686
75	0.781312	-0.00409278						460	0.86332	0.000621136
90	0.713802	-0.00324449						480	0.88408	0.000931134
105	0.658529	-0.00192089						500	0.888165	0.00129473
120	0.616467	-0.000401207						520	0.921326	0.000591664
135	0.600902	0.000685115						540	0.939954	-0.00101145
150	0.604431	0.00193291						560	0.944992	-0.00215168
165	0.621455	0.00344286						580	0.899496	-0.00146271
180	0.662418	0.00387819						600	0.858925	-0.000104418
195	0.724741	0.00294886						0	0.7054	0.00133226
210	0.778764	0.000678831						20	0.724457	0.00205471
225	0.813207	-0.00126935						40	0.75869	0.00240721
240	0.799129	-0.000899191						60	0.806646	0.00228093
255	0.775127	0.00070811						80	0.854979	0.00154495
270	0.772153	0.00159128						100	0.897883	-9.37329e-05
285	0.79637	0.000151799						120	0.916777	-0.000944044
300	0.819891	-0.00195508						140	0.894134	-0.000413289
315	0.800924	-0.00260067						160	0.879015	0.000972283
330	0.761239	-0.00191071						180	0.877602	0.00065479
345	0.722904	-0.00027431						200	0.917907	-0.00119065
360	0.703918	0.000872198						220	0.903794	-0.00143711
375	0.714675	0.000967857						240	0.870281	0.000354878
390	0.730084	1.93623e-05						260	0.846309	0.00260259
405	0.74371	-0.000802035						280	0.884476	0.00133538
420	0.730665	-0.00139151						300	0.950413	-0.000239598
435	0.719649	-0.00027247						320	0.937891	-0.000125972
105	0.595823	0.00231312						340	0.940829	-0.000290937
120	0.646934	-0.000219217						360	0.932852	-0.000538181
135	0.665217	-0.000466926						380	0.929192	-0.000597681
150	0.640358	0.00114061						400	0.911325	0.000199951
165	0.651209	0.00181363						420	0.905284	2.95708e-05
180	0.674576	0.00129549						440	0.919323	-0.000316822
195	0.705618	0.00030879						460	0.906467	-0.000167689
210	0.713441	0.000893098						480	0.90665	0.00055721
225	0.714882	-0.000314818						500	0.89976	0.000486739
240	0.740234	-0.00178137						520	0.928939	-0.000317162
255	0.705437	-0.00178375						540	0.919229	-0.00132935
270	0.686793	-0.000635784						560	0.916252	-0.00169219
285	0.651925	-5.52839e-05						580	0.866055	-0.000657584
300	0.667719	-0.000439533						600	0.848564	2.81631e-07
315	0.650266	2.42786e-05						0	0.921206	0.00120145
330	0.654533	0.000466408						20	0.914865	0.00133768
345	0.650995	-0.000249542						40	0.969264	-0.00078458
360	0.668525	-0.00216107						60	0.968373	-0.00207909
375	0.643508	-0.00133131						80	0.937881	-0.00209133
390	0.603693	0.000596617						100	0.885209	-0.00172436
405	0.603569	0.00272154						120	0.854228	-0.00178657
420	0.621592	0.00268751						140	0.816235	-0.00169712
435	0.685215	0.00114802						160	0.782765	-0.00120771
450	0.702217	0.000105471						180	0.74835	-0.000933861
465	0.719656	-0.000129299						200	0.734456	-0.000918136
480	0.705381	0.000916755						220	0.710995	0.000126653
495	0.715777	0.00116367						240	0.697731	0.00193962
510	0.732884	-5.50359e-05						260	0.716061	0.001809
525	0.750687	-0.00102425						280	0.775316	-4.57973e-05
540	0.731233	-0.00159814						300	0.788421	-0.00156582
555	0.719959	-0.00376259						320	0.773484	-0.00183291
570	0.683289	-0.00476823						340	0.725789	-0.000772816
585	0.607082	-0.00430378						360	0.700167	0.000825496
600	0.540242	-0.00210166						380	0.694876	0.00275333
615	0.477969	-0.000407487						400	0.733187	0.00325764
0	0.518091	0.000465554						420	0.805009	0.00263603
15	0.551665	-0.00200391						440	0.863493	0.00153804
30	0.532058	-0.00223894						460	0.91045	-4.42763e-06
45	0.491548	-7.38862e-06						480	0.925015	-0.000316339
60	0.464889	0.00346796						500	0.910273	9.39993e-05
75	0.491327	0.00433472						520	0.912361	1.20766e-05
90	0.568928	0.00328335						540	0.914033	-0.000960344
105	0.621368	0.00296491						560	0.912844	-0.00129061
120	0.667429	0.00255617						580	0.87562	-0.000700663
135	0.710315	0.00168636						600	0.861219	-0.000548761
150	0.744114	0.000117545						0	0.705759	-0.000319321
165	0.760906	0.000449302						20	0.66153	0.000453519
180	0.74764	0.000280915						40	0.692986	0.000903773
195	0.774385	-0.0012587						60	0.679671	0.00174794
210	0.756068	-0.00248832						80	0.729137	7.85917e-05
225	0.736624	-0.00165758						100	0.749588	-0.00171084
240	0.681418	0.000606875						120	0.732281	-0.00127674
255	0.686897	0.00158931						140	0.681155	0.00103348
270	0.699624	0.00142079						160	0.681212	0.00222322
285	0.734576	-0.000264229						180	0.722494	0.001691
300	0.742248	-0.000277254						200	0.77014	0.000272145
315	0.726649	0.000410414						220	0.790134	-0.000217063
330	0.73393	0.000694512						240	0.781026	3.58227e-05
345	0.738962	-0.00204376						260	0.781451	0.000778274
360	0.754766	-0.0047936						280	0.782459	0.00124176
375	0.677649	-0.00285555						300	0.812582	-0.000109773
390	0.610958	0.000296819						320	0.832129	-0.00275512
405	0.591982	0.00206934						340	0.808191	-0.00304947
420	0.619862	0.00112793						360	0.721924	-0.00136261
435	0.654063	-0.00090952						380	0.686213	0.000289823
450	0.6537	-0.00184036						400	0.66742	0.000559297
465	0.626777	-0.00202836						420	0.697806	-0.000897949
480	0.598489	-0.000469068						440	0.689792	-0.00186729
495	0.565926	0.00142658						460	0.661888	-0.00260298
510	0.584417	0.000652926						480	0.6151	-0.00174338
525	0.608724	0.000155004						500	0.557768	-0.000507633
540	0.604005	0.000559073						520	0.545365	-0.000242173
555	0.613374	0.000688954						540	0.537463	-8.8338e-05
570	0.620777	-0.000276664						560	0.535678	0.000134552
585	0.634042	-0.00174146						580	0.53393	0.00143265
600	0.612477	-0.000874715						600	0.541061	0.00243597
615	0.581799	-0.000358889						0	0.452071	0.000891292
15	0.471703	0.00202703						20	0.428804	0.0025976
30	0.502586	0.00178189						40	0.487723	0.00162071
45	0.532514	0.00276321						60	0.532708	0.000730362
60	0.556042	0.00344619						80	0.552551	-0.000259102
75	0.61541	0.00179318						100	0.561923	0.000582639
90	0.659428	-0.00164237						120	0.542187	0.0014611
105	0.669206	-0.00296267						140	0.585228	0.0024475
120	0.610157	-0.00225013						160	0.600631	0.00297927
135	0.580326	-0.000952856						180	0.683128	0.00274568
150	0.542653	-0.00051742						200	0.719802	0.00165161
165	0.55174	-0.0010834						220	0.792955	0.000237496
180	0.527131	-0.00209469						240	0.785867	0.00051428
195	0.519238	-0.00263048						260	0.802455	0.00176942
210	0.46429	-0.000438722						280	0.806438	0.00125257
225	0.440324	0.00169144						300	0.873232	-0.000827999
240	0.451128	0.000727251						320	0.856541	-0.00204043
255	0.491067	-0.0019679						340	0.840112	-0.00194242
270	0.472946	-0.00153397						360	0.774923	-0.000857844
285	0.43203	0.00109905						380	0.762415	-8.24209e-05
300	0.426927	0.00298849						400	0.74061	0.00105943
315	0.465001	0.00330787						420	0.759118	0.000362504
330	0.516581	0.00291002						440	0.782987	-0.000472626
345	0.564237	0.00288913						460	0.773619	-0.000720809
360	0.603882	0.00279021						480	0.764082	-6.76458e-05
375	0.650911	0.00144827						500	0.744786	-0.000511897
0	0.353636	0.000257765						520	0.761376	-0.000823783
15	0.394224	-0.00200277						540	0.72431	-4.48877e-05
30	0.361369	-0.00128221						560	0.728425	0.00068463
45	0.33414	0.00105394						580	0.722515	0.00129173
60	0.322902	0.00311394						600	0.75581	0.0011287
75	0.365759	0.000502849						0	0.504633	-0.00155027
90	0.41632	-0.00386161						20	0.44352	7.61092e-05
105	0.380844	-0.00409061						40	0.442622	0.0012156
120	0.300472	-0.00147745						60	0.446565	0.00302994
135	0.258126	0.00173363						80	0.491246	0.00244225
150	0.256149	0.00346144						100	0.567762	0.000835781
165	0.310135	0.00271167						120	0.588936	-1.92849e-05
180	0.359992	0.00147932						140	0.601193	0.000188377
195	0.391485	0.000668946						160	0.588165	0.000796661
210	0.404372	-0.000128954						180	0.608728	0.000398842
225	0.411553	-0.00117677						200	0.620031	0.000219459
240	0.400503	-0.0017938						220	0.624682	0.000447936
255	0.37625	-0.00318277						240	0.62881	0.000740296
270	0.346689	-0.00374409						260	0.642599	0.000599434
285	0.280767	-0.00363308						280	0.658422	4.51112e-05
300	0.234366	-0.00204643						300	0.666577	-0.00192799
315	0.171775	-0.000389108						320	0.660226	-0.00405251
330	0.172973	0.000535207						340	0.589457	-0.00310774
345	0.160102	0.000570099						360	0.498125	2.23274e-05
360	0.18903	-0.000679017						380	0.465148	0.00257171
375	0.177205	0.00151147						400	0.499019	0.00229125
390	0.168659	0.00423725						420	0.568016	0.00080431
405	0.222549	0.00617115						440	0.590668	-0.000293703
420	0.295776	0.00415373						460	0.600189	-0.000824922
435	0.407683	0.00134646						480	0.57892	-0.000805545
450	0.420388	-0.000540679						500	0.567192	-0.0011374
465	0.448077	-0.00203948						520	0.546698	-0.00072765
480	0.404168	-0.00185023						540	0.521696	0.000297053
495	0.386893	-0.000906775						560	0.517592	0.00156936
510	0.348661	0.000475846						580	0.533578	0.00232431
525	0.359689	0.00345638						600	0.580367	0.00223299
540	0.362936	0.00565101						0	0.735347	-0.000159828
555	0.463381	0.00171483						20	0.686799	0.00214868
570	0.532467	-0.00530756						40	0.728953	0.00235417
585	0.514826	-0.00848487						60	0.772746	0.00145735
600	0.37324	-0.00427023						80	0.82312	-0.00100733
615	0.26028	0.000780139						100	0.83104	-0.00252173
45	0.463448	-0.00171352						120	0.782827	-0.00242758
60	0.450433	-0.00152485						140	0.730171	0.000334813
75	0.412042	-0.000715689						160	0.685723	0.00153533
90	0.404687	0.000100021						180	0.743563	0.00100461
105	0.390571	0.000937326						200	0.747137	-0.00034549
120	0.407688	0.00157787						220	0.783748	-0.000438978
135	0.418691	0.00224044						240	0.733317	0.00138103
150	0.455024	0.00361283						260	0.766189	0.00166852
165	0.485904	0.00417475						280	0.788558	0.0011337
180	0.563409	0.00212285						300	0.832929	5.68728e-05
195	0.611147	-0.000333886						320	0.833906	-0.000871477
210	0.627095	-0.00193653						340	0.835204	-0.00103765
225	0.60113	-0.00100706						360	0.799047	-0.0011076
240	0.568999	-0.00011409						380	0.793698	-0.000335065
255	0.570918	0.000662357						400	0.754743	0.0014697
270	0.565576	-0.00012601						420	0.780296	0.00219281
285	0.590789	-0.00140552						440	0.813532	0.00179496
300	0.561796	-0.00123659						460	0.868008	7.25509e-05
315	0.548623	-0.000539766						480	0.88533	-0.000550577
330	0.524698	0.000375898						500	0.87091	-0.000663102
345	0.532431	-0.000345286						520	0.863307	-0.000472772
360	0.535975	-0.000657601						540	0.844386	-0.000435077
375	0.522072	-0.000206886						560	0.844396	-0.000460571
390	0.516247	0.000865979						580	0.826983	-0.000562801
405	0.515865	0.00272711						600	0.825973	0.000106063
420	0.542226	0.00149059						0	0.842984	-0.00153555
435	0.597679	4.9955e-05						20	0.779878	-0.0015597
450	0.586944	1.73844e-05						40	0.781562	-0.0020183
465	0.599177	0.00118402						60	0.71749	0.000588133
480	0.587466	0.00186276						80	0.70083	0.0019734
495	0.634698	-0.00022812						100	0.741016	-0.000213395
510	0.643349	-0.00071776						120	0.779766	-0.00285302
525	0.627854	0.000506893						140	0.73248	-0.00325174
540	0.621816	0.00174726						160	0.665645	-0.00227475
555	0.643061	0.000207959						180	0.60241	-0.000888791
570	0.674234	-0.00140853						200	0.574655	-0.000906899
585	0.6493	-0.00172545						220	0.566859	-4.422e-05
600	0.631978	-0.000242686						240	0.538379	0.00165627
615	0.597536	0.00143248						260	0.56509	0.00256168
0	0.421391	0.000725061						280	0.60463	0.00238784
15	0.42256	-0.000731339						300	0.667557	3.80099e-05
30	0.443143	-0.00297725						320	0.700143	-0.000896451
45	0.40062	-0.005711						340	0.669078	-0.000216558
60	0.353825	-0.00409889						360	0.664285	-0.000836873
75	0.22929	0.00271952						380	0.660415	-0.00108964
90	0.230859	0.00407824						400	0.63081	-0.000161273
105	0.310876	0.000253771						420	0.61683	0.00181071
120	0.353206	-0.00283924						440	0.62436	0.00264212
135	0.318489	-0.00124305						460	0.689258	0.00178351
150	0.268029	0.00466329						480	0.730044	0.000850532
165	0.281197	0.00692424						500	0.760598	-0.000258373
180	0.407927	0.00661712						520	0.764066	-0.00106124
195	0.488925	0.00419794						540	0.750264	-0.00105159
210	0.606441	0.000112037						560	0.721616	-0.000212535
225	0.614863	-0.00205913						580	0.7082	0.000328808
240	0.609802	-0.00290542						600	0.713114	0.000815654
255	0.553089	-0.0016867						20	0.893178	-0.00269825
270	0.52264	-0.000651232						40	0.866397	-0.0024567
285	0.502488	0.000185988						60	0.785248	-0.00122873
300	0.503103	0.000830617						80	0.768129	-0.00136755
315	0.508068	0.000693343						100	0.736099	-0.00354846
330	0.528021	0.000485933						120	0.713427	-0.0035727
345	0.528868	0.000283588						140	0.594161	-0.000126428
360	0.542599	-0.00111304						160	0.570519	0.00166179
375	0.537375	-0.00218135						180	0.589104	0.00127114
390	0.509208	-0.0012412						200	0.63699	-0.000690387
405	0.471935	0.000660594						220	0.639949	0.00106327
420	0.471972	0.000585876						240	0.609375	0.00237682
435	0.491753	-0.000618741						260	0.68248	0.00240141
450	0.489548	-0.00177483						280	0.704448	0.00167455
465	0.47319	-0.00290083						300	0.778536	-0.00080593
480	0.436303	-0.00386926						320	0.77143	-0.0020729
495	0.386166	-0.00258089						340	0.746299	-0.00217671
510	0.320226	-0.00100914						360	0.688514	-0.00130235
525	0.308739	0.0011495						380	0.659231	-0.00101112
540	0.289952	0.00289924						400	0.63642	-0.000517689
555	0.343224	0.00335743						420	0.618786	-0.00014588
570	0.376929	0.00320725						440	0.615712	0.000219296
585	0.443947	0.0016265						460	0.612951	0.000189792
600	0.473146	0.0017205						480	0.624484	0.000897716
615	0.492742	0.000860502						500	0.620542	0.00111887
0	0.587196	0.00400153						520	0.660393	2.15249e-05
15	0.653982	0.00368618						540	0.665297	-0.000130816
30	0.707242	0.00362918						560	0.661254	0.00105506
45	0.764567	0.00154712						580	0.660065	0.00202256
60	0.816117	-0.00257073						600	0.703456	0.000613524
75	0.810981	-0.00448109						0	0.645264	0.000234557
90	0.738995	-0.00397385						20	0.606919	0.00311225
105	0.676548	-0.00123372						40	0.654646	0.00367775
120	0.61978	0.000960591						60	0.731409	0.00377176
135	0.639536	0.00122911						80	0.801756	0.00135045
150	0.648597	-0.00222871						100	0.88228	-0.00204086
165	0.67641	-0.00716541						120	0.855774	-0.0037417
180	0.581736	-0.00735124						140	0.800645	-0.00190975
195	0.461448	-0.00188208						160	0.706106	0.00117004
210	0.361199	0.00274468						180	0.724255	0.00217054
225	0.404985	0.00214136						200	0.752907	0.00128731
240	0.443539	0.000866671						220	0.811077	4.7794e-05
255	0.469226	0.00111241						240	0.8044	-3.95412e-05
270	0.469539	0.00272731						260	0.812989	0.000398567
285	0.502598	0.00215902						280	0.802818	0.00149968
300	0.551359	0.00061586						300	0.828931	0.000481304
315	0.567369	-4.25328e-05						320	0.862805	-0.00293056
330	0.569834	0.000741738						340	0.848183	-0.00570105
345	0.566093	0.00212962						360	0.745583	-0.0053004
360	0.592087	0.00111173						380	0.620141	-0.000875532
375	0.629982	-0.000680555						400	0.533567	0.00323748
390	0.625438	0.00104475						420	0.58512	0.0031174
405	0.609565	0.00403643						440	0.663066	0.000924617
420	0.656781	0.0043389						460	0.709816	-0.000279143
435	0.730658	0.00184213						480	0.700051	0.000895972
450	0.786948	-0.000157101						500	0.69865	0.00115772
465	0.785922	-0.000366367						520	0.73589	-2.79408e-05
480	0.782235	-0.000718704						540	0.744959	-0.000621811
495	0.774931	-0.00125419						560	0.734772	-0.00162901
510	0.760674	-0.00252006						580	0.720086	-0.00218617
525	0.737305	-0.00224227						600	0.669612	-0.001585
540	0.685072	-0.000604019						0	0.572051	-0.0014222
555	0.670037	0.000865357						20	0.502597	0.000511896
570	0.666951	0.00120759						40	0.515163	0.000875062
585	0.695998	-0.000890457						60	0.523073	0.00240217
600	0.703179	-0.000802951						80	0.550165	0.00383646
615	0.669284	-0.00072697						100	0.61916	0.00339023
0	0.674982	0.00484535						120	0.703624	0.00036243
15	0.748894	0.00282178						140	0.754769	-0.000242505
30	0.820342	7.86848e-05						160	0.718121	0.00155979
45	0.833548	-0.00224826						180	0.745069	0.00338342
60	0.822703	-0.00346961						200	0.780513	0.00270185
75	0.7661	-0.00241776						220	0.880406	-8.24346e-05
90	0.718615	-0.00174466						240	0.888586	-0.00175157
105	0.693567	-0.00173559						260	0.877109	-0.00181072
120	0.666275	-0.00213602						280	0.818524	-0.000939372
135	0.641499	-0.00193874						300	0.80468	-0.000848251
150	0.602194	-0.0035581						320	0.780949	-0.00192286
165	0.583337	-0.00664677						340	0.77075	-0.0021833
180	0.495451	-0.0048051						360	0.704034	0.000336133
195	0.383934	0.000115817						380	0.683418	0.00229949
210	0.351299	0.004394						400	0.71748	0.00314204
225	0.387409	0.00378217						420	0.775397	0.00161092
240	0.483119	0.0026412						440	0.843161	-0.000286021
255	0.500874	0.00247778						460	0.839834	-0.00140169
270	0.562355	0.000393184						480	0.83172	-0.00202671
285	0.575207	-0.00075017						500	0.783766	-0.00149283
300	0.57415	-0.00146821						520	0.750652	-0.000581166
315	0.552702	-0.000545603						540	0.724053	0.000155372
330	0.530104	-8.56597e-05						560	0.727405	0.000144204
345	0.536334	-0.000966617						580	0.730268	6.60196e-05
360	0.527534	-0.000392464						600	0.733174	0.000811118
375	0.507335	0.000765232						0	0.683615	0.00077157
390	0.51576	0.00145587						20	0.682927	0.000556764
405	0.530292	0.000765437						40	0.714478	0.000890058
420	0.559436	-0.00143976						60	0.705197	0.0017474
435	0.553255	-0.00329955						80	0.75008	0.000389238
450	0.516243	-0.00468757						100	0.775093	-0.00173751
465	0.454269	-0.00352847						120	0.765649	-0.00283943
480	0.375616	-0.000479185						140	0.705593	-0.00184985
495	0.348415	0.000249946						160	0.652072	-0.000636028
510	0.361241	-0.00132976						180	0.631599	0.000874381
525	0.355913	-0.00243257						200	0.626631	0.00105387
540	0.321348	-0.00193565						220	0.666575	0.000626364
555	0.282936	-0.00163699						240	0.668786	0.00132012
570	0.263278	-0.00121047						260	0.691629	0.00248176
585	0.233826	0.00047269						280	0.721591	0.00303382
600	0.226964	0.00149223						300	0.7909	0.00201857
615	0.248007	0.00158576						320	0.842944	-0.000785908
195	0.742636	0.000683036						340	0.871642	-0.00156356
0	0.561027	0.00458539						360	0.811507	-0.00193888
15	0.681697	0.00108289						380	0.8091	-0.00151194
30	0.698589	0.00153679						400	0.733952	-0.00043912
45	0.714184	0.000920482						420	0.748622	-0.00154983
60	0.744693	-0.00198092						440	0.716387	-0.00101782
75	0.741798	-0.00495243						460	0.686629	-0.000655229
90	0.685265	-0.00353276						480	0.675674	0.000824065
105	0.593225	0.00102082						500	0.66042	0.000917716
120	0.579283	0.00296037						520	0.708637	8.89778e-05
135	0.62385	0.00169295						540	0.697128	0.000273722
150	0.668094	-0.00166709						560	0.712196	-0.000174931
165	0.674638	-0.00181576						580	0.708077	-0.00114246
180	0.618081	0.00164163						600	0.705199	-0.00159919
195	0.620166	0.00222798						0	0.635428	-0.00233601
210	0.66733	0.000233147						20	0.559147	-0.000182856
225	0.687005	-0.00146672						40	0.541987	0.00211815
240	0.674324	0.000974397						60	0.551832	0.00395157
255	0.643004	0.00398344						80	0.626713	0.00355511
270	0.703556	0.0026759						100	0.709895	0.00135696
285	0.762507	0.000248228						120	0.768918	0.000139897
300	0.783833	-0.0015133						140	0.764174	0.00165586
315	0.769954	-0.0021819						160	0.774514	0.00109785
330	0.738434	-0.00231431						180	0.830408	-0.0016336
345	0.704497	-0.00264424						200	0.818428	-0.00345908
360	0.669005	-0.00207646						220	0.765064	-0.00154676
375	0.625169	-0.000716322						240	0.680065	0.00139968
390	0.606711	-2.15545e-05						260	0.703194	0.00180108
405	0.60368	-0.000674057						280	0.736052	0.000180212
420	0.606065	-0.00139734						300	0.775237	-0.00263759
435	0.583458	-0.000681044						320	0.74326	-0.0046771
450	0.564145	-8.53098e-05						340	0.669733	-0.00429246
465	0.563027	0.000457044						360	0.556176	-0.00153064
480	0.561585	0.000199764						380	0.498035	0.00109347
495	0.576738	1.99813e-05						400	0.494951	0.00249981
510	0.567578	-0.000769424						420	0.541774	0.00142468
525	0.577338	-0.00220555						440	0.594943	-0.000413561
540	0.544496	-0.00206394						460	0.598761	-0.0010308
555	0.511171	-0.000341117						480	0.5784	-0.000736599
570	0.482577	0.00215912						500	0.557529	-0.000854332
585	0.500937	0.00215401						520	0.548936	-0.000851746
600	0.547351	0.00108123						540	0.523356	-0.000683473
615	0.565558	-1.69145e-05						560	0.514867	-0.000123488
225	0.588383	-0.00019878						580	0.496017	0.00095674
0	0.470978	0.000867168						600	0.509927	0.00192709
15	0.536345	-0.00135217						0	0.595294	-0.000938888
30	0.496993	0.000138847						20	0.518012	0.00160323
45	0.49578	0.000678468						40	0.557738	0.00377228
60	0.501159	0.0010246						60	0.582141	0.00671451
75	0.516134	-0.00123711						80	0.708629	0.00527905
90	0.531897	-0.00295708						100	0.850721	0.000828456
105	0.479021	-0.00374168						120	0.919791	-0.00138415
120	0.443184	-0.00217865						140	0.883859	0.000327628
135	0.36677	0.000778069						160	0.864425	0.00290352
150	0.377825	0.00409263						180	0.896964	0.00257589
165	0.390112	0.0051978						200	0.980566	0.000485843
180	0.500604	0.00281842						220	1	7.99386e-19
195	0.546047	-1.64179e-05						240	1	-4.67493e-18
210	0.585156	-0.00121098						260	1	-0.000434405
225	0.545554	0.000545358						280	1	-0.000434405
240	0.548827	0.00167946						300	0.982624	-0.000928628
255	0.561915	0.00167175						320	0.982624	-0.00207319
270	0.599211	0.000716069						340	0.945479	-0.00270145
285	0.612067	0.000283203						360	0.899696	-0.0017397
300	0.620693	0.000870895						380	0.837421	0.000763142
315	0.620563	0.0011683						400	0.830108	0.00250284
330	0.64682	0.00026078						420	0.867946	0.00257404
345	0.655612	-0.00158393						440	0.930222	-0.000395219
360	0.654643	-0.00150086						460	0.970908	-0.00257456
0	0.543481	0.00102753						480	0.914413	-0.00202373
15	0.525431	0.000624359						500	0.867926	-0.000409511
30	0.574307	-0.00407665						520	0.833464	0.000936625
45	0.544162	-0.00469706						540	0.851545	0.000673623
60	0.452007	-0.00135718						560	0.870929	5.36153e-05
75	0.40325	0.00102174						580	0.87849	-0.000157927
90	0.411292	0.00184988						600	0.873074	0.000109235
105	0.433902	0.00142609						0	0.956984	0.00107539
120	0.466788	-3.212e-05						20	0.966489	0.000837779
135	0.476685	-0.000108645						40	1	8.24653e-18
150	0.465825	0.0010556						60	1	-3.43997e-05
165	0.473426	0.00316241						80	1	-3.43997e-05
180	0.497493	0.00246204						100	0.998624	3.70495e-18
195	0.568298	-0.00141935						120	0.998624	3.43997e-05
210	0.571354	-0.00370726						140	0.998624	-0.00138044
225	0.525717	-0.00228999						160	1	-0.00385232
240	0.460136	0.00163948						180	0.943406	-0.00320772
255	0.457018	0.0027547						200	0.845907	-0.00143789
270	0.50932	0.000570942						220	0.815098	0.000662611
285	0.539659	-0.00174327						240	0.788392	0.0019865
300	0.526448	-0.00218018						260	0.841602	0.00212651
315	0.487361	-0.000715329						280	0.867852	0.0021127
330	0.461043	-0.000480312						300	0.926662	0.000756437
345	0.465901	0.000302621						320	0.95236	0.000726225
360	0.446634	0.0005658						340	0.95692	0.001077
375	0.474979	-0.000248623						360	0.981409	0.000464781
390	0.463608	-0.00181431						380	1	6.40454e-19
405	0.467521	-0.00293327						400	1	-0.000234371
420	0.409178	-0.00148096						420	1	-0.000234371
435	0.379523	0.00125934						440	0.990625	2.78515e-18
450	0.364749	0.00281055						460	0.990625	0.000234371
465	0.417303	0.00155715						480	0.990625	0.000234371
480	0.449066	-0.000253968						500	1	-5.29786e-18
495	0.464018	-0.000614128						520	1	-1.11528e-17
510	0.441447	0.000378678						540	1	-4.46212e-18
525	0.445594	0.000763864						560	1	-5.41309e-18
540	0.452807	0.000792308						580	1	3.09696e-18
555	0.46851	0.000831079						600	1	-1.65359e-18
570	0.476576	0.00136769						0	0.901074	-0.00132391
585	0.493442	0.000599705						15	0.872111	0.000385666
600	0.517607	0.000434209						30	0.861357	0.00151814
615	0.511433	0.000497019						45	0.883681	0.000732078
195	0.66797	-0.000246776						60	0.906901	-5.30165e-05
210	0.719961	-0.000642405						75	0.905644	0.000417575
0	0.583637	-0.000731602						90	0.90531	-0.000181385
15	0.61932	-0.00122697						105	0.918171	-0.000969937
30	0.561689	-0.00074352						120	0.899869	-0.00196971
45	0.582511	-0.00265654						135	0.889073	-0.00180576
60	0.539383	-0.0033048						150	0.840778	0.000528814
75	0.502815	-0.00262893						165	0.8349	0.00159893
90	0.44024	-4.96215e-05						180	0.856642	0.00160934
105	0.423947	4.9726e-05						195	0.882868	0.000192133
120	0.438751	-0.000862554						210	0.904922	-0.00140436
135	0.425439	-0.00344779						225	0.888632	-0.00139559
150	0.412874	-0.00324593						240	0.862791	-0.00104661
165	0.322005	-0.000396017						255	0.846764	0.000272246
180	0.315496	0.00168239						270	0.831393	0.00138904
195	0.310124	0.000426527						285	0.854932	0.000149178
210	0.365968	-0.00185676						300	0.873064	1.71185e-05
225	0.32292	-0.000441276						315	0.859407	0.000110464
240	0.310265	0.00112789						330	0.873578	-8.65844e-05
255	0.309682	0.00294865						345	0.862721	-0.000846082
270	0.344102	0.00318685						360	0.87098	-0.00135003
285	0.398141	0.00200479						375	0.837338	0.000474522
300	0.439707	-9.29799e-05						390	0.830479	0.00133036
315	0.458285	-0.00221634						405	0.851574	0.000263672
330	0.436918	-0.00338072						420	0.87039	-0.00147353
345	0.391795	-0.00260974						435	0.859484	-0.00185585
360	0.335496	-0.000192018						450	0.826184	-0.000781915
375	0.313503	0.00272393						465	0.803809	0.000184449
390	0.329736	0.00287449						480	0.802727	0.00106036
405	0.395221	0.001881						495	0.809342	0.00143043
75	0.438901	0.00474145						510	0.834538	0.000232811
90	0.502192	0.00576139						525	0.852255	-0.000970684
105	0.581144	0.00389397						540	0.841522	-0.000561438
120	0.675034	0.00149901						555	0.823134	0.000324462
135	0.697963	-0.000527598						570	0.824679	0.00117116
150	0.720004	-0.004124						585	0.832868	0.000166582
165	0.682135	-0.0059299						600	0.859814	0.000206982
180	0.596284	-0.00366773						615	0.837866	0.000240382
195	0.504238	-0.000103892						585	0.787656	-0.000543606
210	0.486252	0.00148331						600	0.795832	-0.000196853
225	0.501121	4.36851e-05						615	0.771347	0.000126487
240	0.530751	-0.00103882						0	0.73386	0.00446611
255	0.502432	-2.77772e-05						15	0.810086	0.00321083
270	0.499587	0.00096561						30	0.867843	0.00247814
285	0.501599	0.000557466						45	0.906411	0.00156239
300	0.528555	-0.00133392						60	0.942187	-4.55584e-05
315	0.518323	-0.00251779						75	0.953282	-0.00284226
330	0.488538	-0.000682467						90	0.94082	-0.00317843
345	0.442789	0.00153189						105	0.868014	0.000540459
360	0.468064	0.00338052						120	0.845467	0.00389712
375	0.488746	0.00350586						135	0.884228	0.0035451
390	0.569479	0.00161701						150	0.962381	0.00121182
405	0.593921	-0.000141383						165	0.990581	0.00027183
420	0.61799	-0.0022252						180	0.998736	4.21426e-05
435	0.58968	-0.00150117						195	0.998736	4.21426e-05
450	0.551233	7.594e-05						210	1	-4.26693e-18
465	0.544645	0.00151082						225	1	-1.06692e-18
480	0.553512	0.00238251						240	1	-0.000310443
495	0.589969	0.00129716						255	1	-0.000533636
510	0.624987	-0.00130053						270	0.990687	-0.000233964
525	0.628884	-0.0051132						285	0.983991	-0.000156695
540	0.585971	-0.00543051						300	0.983668	-0.000305473
555	0.475488	-0.00269333						315	0.97929	-0.0012079
570	0.423056	0.00161192						330	0.974504	-0.00131105
585	0.394688	0.00352765						345	0.943053	0.000120049
600	0.471413	0.0032726						360	0.935172	0.00102641
615	0.500518	0.00200564						375	0.946654	0.00109736
0	0.697607	-0.00304077						390	0.965965	-0.000478844
15	0.649979	-0.00191006						405	0.979575	-0.000992502
30	0.606384	-0.000167646						420	0.951599	-0.000162845
45	0.592677	0.0006586						435	0.9498	0.000829657
60	0.601354	0.000361151						450	0.946714	0.00116516
75	0.612435	-0.00101788						465	0.97469	2.79871e-05
90	0.612189	-0.00132644						480	0.981669	-0.000204641
105	0.581898	-9.34781e-05						495	0.975529	0.000242796
120	0.572396	0.000591928						510	0.975529	0.000815685
135	0.579094	0.0010366						525	0.982813	0.000567822
150	0.590153	0.00108404						540	1	-5.06677e-06
165	0.610192	0.000864597						555	0.999848	-0.00114696
180	0.622674	0.000138942						570	0.999848	-0.0011419
195	0.63613	0.000241981						585	0.965439	-0.000947258
210	0.626843	0.00122263						600	0.965591	0.000194639
225	0.64339	0.00138989						615	0.937021	0.00114696
0	0.873772	-0.00655855						135	0.878041	-0.00067789
15	0.771564	-0.00489816						150	0.893178	-0.000778889
30	0.677016	-0.00343831						165	0.857705	-0.000814137
45	0.62462	-0.00301989						180	0.869811	-0.000714227
60	0.573866	-0.00269099						195	0.833281	-0.00123644
75	0.534023	-0.00232734						210	0.848385	-0.000449505
90	0.493136	-0.00125788						225	0.796187	0.00164425
105	0.464203	-0.00056041						240	0.834899	0.00161352
120	0.4554	-0.00114089						255	0.845515	0.000931847
135	0.44739	-0.00168376						270	0.883305	-0.000422173
150	0.421173	-0.00124216						285	0.87347	-0.000649428
165	0.396878	0.0002887						300	0.87064	0.000235001
180	0.383908	0.00135383						315	0.853987	0.00101094
195	0.405539	0.000565087						330	0.87769	0.000546197
210	0.424523	-8.00978e-05						345	0.884316	-0.000358649
225	0.422491	0.000654958						360	0.894076	-0.000673858
240	0.42212	0.00218567						375	0.873556	0.000425308
255	0.44214	0.00219234						390	0.87386	0.00184946
270	0.48769	0.000674219						405	0.886315	0.00211011
285	0.50791	-0.000493227						420	0.929344	-0.000485172
300	0.507917	-0.000920736						435	0.949619	-0.00258309
315	0.493113	-0.000113161						450	0.914789	-0.00269424
330	0.480295	0.00115451						465	0.872126	-0.00107044
345	0.489718	0.00178666						480	0.833961	-4.78557e-05
360	0.51493	0.00105773						495	0.840013	-0.000891044
375	0.543318	0.000318014						510	0.832526	-0.00166204
390	0.546662	0.000456122						525	0.813281	-0.000255699
405	0.552859	0.00119962						540	0.782665	0.0018861
420	0.560346	0.000861339						555	0.80561	0.00158425
435	0.588848	-5.79035e-05						570	0.839248	0.000414955
450	0.586186	-3.86847e-05						585	0.853138	-0.000863176
465	0.58711	-0.000708557						600	0.851696	0.000221921
480	0.585025	-0.00101521						615	0.827243	0.000268992
495	0.565854	-0.0013555						0	0.64097	0.00140573
510	0.554569	-0.00101462						15	0.707683	-0.00262374
525	0.525189	0.000571965						30	0.683142	-0.00219245
540	0.524131	0.000537164						45	0.628971	0.00400449
555	0.542348	0.000347475						60	0.617368	0.00952447
570	0.540245	-0.000457199						75	0.749106	0.00796415
585	0.552772	-0.000610272						90	0.903102	0.000169248
600	0.526529	0.000152671						105	0.98803	-0.00585897
615	0.534464	0.000106588						120	0.90818	-0.00568915
135	0.643859	-0.00235317						135	0.812261	-0.00283434
150	0.627012	-0.00329975						150	0.737505	0.000464572
165	0.573264	-0.0024643						165	0.727231	0.00126732
180	0.528019	0.000152903						180	0.751443	0.00186847
195	0.499335	0.00276489						195	0.76525	0.0026177
210	0.532606	0.00120241						210	0.807497	0.00237388
225	0.582282	-0.00102286						225	0.843781	0.00130884
240	0.568679	-0.000527028						240	0.878713	-0.000144601
255	0.551596	0.000931287						255	0.883046	-0.000990572
270	0.552868	0.00142042						270	0.874375	-0.000628297
285	0.579535	0.000339907						285	0.853329	1.52404e-05
300	0.595481	-5.75748e-05						300	0.855526	0.000922123
315	0.589732	8.90426e-05						315	0.853786	0.00143933
330	0.593753	0.00044893						330	0.88319	0.00138209
345	0.592403	0.000400664						345	0.896966	0.00166725
360	0.607221	0.000400817						360	0.924653	0.00166344
375	0.604423	-0.00100384						375	0.946984	0.00152397
0	0.702358	0.00106915						390	0.974556	0.000274627
15	0.721153	0.000602553						405	0.992703	-0.000534132
30	0.734432	-0.00104487						420	0.982795	-0.00117875
45	0.739229	-0.00232273						435	0.976679	-0.00131375
60	0.703086	-0.00189991						450	0.947432	-0.00203261
75	0.669547	-0.000271064						465	0.937267	-0.00306941
90	0.646089	0.0009823						480	0.886454	-0.00221616
105	0.661416	2.0419e-05						495	0.845185	-0.000440989
120	0.675558	-0.00225834						510	0.819969	0.00134193
135	0.662028	-0.00170847						525	0.831955	0.00269528
150	0.607808	0.00172456						540	0.860227	0.00258383
165	0.610774	0.00410697						555	0.912813	9.68527e-05
180	0.659544	0.00292195						570	0.937742	-0.00140457
195	0.733983	0.000130569						585	0.915719	-0.00182012
210	0.747203	-0.00107294						600	0.895605	-0.000231693
225	0.7379	-0.00120187						615	0.861115	0.000398058
240	0.715015	5.37698e-05						30	0.624442	0.00723761
255	0.701844	0.00125797						45	0.766922	0.00404027
270	0.716628	0.00145526						60	0.84157	0.00167298
285	0.739583	-0.000431474						75	0.88813	0.000258996
300	0.760286	-0.00286195						90	0.89176	0.000362652
315	0.726639	-0.00328924						105	0.895899	0.000593909
330	0.674427	-0.00156847						120	0.902639	0.000482775
345	0.627962	0.000982589						135	0.913717	0.000227928
360	0.627373	0.00266125						150	0.917123	-6.0793e-06
375	0.65744	0.00118987						165	0.920555	-0.000463768
390	0.70721	-0.000517249						180	0.91694	-9.20497e-05
405	0.693136	-0.000553655						0	0.891906	0.00226616
420	0.691693	0.000409248						15	0.938239	0.00150019
435	0.676526	0.00126275						30	0.95989	0.00130922
450	0.70397	0.0014761						45	0.983245	-4.52442e-05
465	0.714409	0.00174813						60	0.999167	-0.000850297
480	0.748253	0.000851992						75	0.981888	-0.000282653
495	0.766852	-0.000183143						90	0.973658	-4.39204e-05
510	0.773813	-0.000600151						105	0.973408	7.80944e-05
525	0.761358	-0.000162581						120	0.97234	-0.000449809
540	0.755808	-0.000366506						135	0.975751	-0.000485758
555	0.756481	-0.00206353						150	0.958846	-3.55929e-05
570	0.744813	-0.00193581						165	0.961178	8.19175e-05
585	0.694575	-0.00142311						180	0.957778	0.000555029
600	0.686739	-0.00083519						195	0.963636	-0.000157569
615	0.651882	-0.000997117						210	0.974429	-0.000262089
0	0.591339	-0.00354123						225	0.958909	-0.000394192
15	0.534471	-0.00153917						240	0.966566	-0.000300984
30	0.485102	0.000845254						255	0.947083	-0.000448914
45	0.488296	0.00184313						270	0.957537	-0.00119785
60	0.51046	0.000613707						285	0.933616	-0.00151793
75	0.543589	-0.00233475						300	0.921601	-0.00169265
90	0.528871	-0.0053733						315	0.888078	-0.00133617
105	0.473547	-0.00669207						330	0.870822	-0.00105261
120	0.367672	-0.00474062						345	0.847993	-0.000274061
135	0.272785	0.000115346						360	0.839243	0.00106097
150	0.225453	0.00373952						375	0.839771	0.00157305
165	0.276245	0.00340762						390	0.871073	0.000493856
180	0.337639	0.000843268						405	0.886962	-0.000384272
195	0.378474	-0.00105584						420	0.885888	-0.000300552
210	0.362937	-0.00138771						435	0.875434	0.000477832
225	0.346799	-6.75692e-05						450	0.876872	0.000146456
240	0.321306	0.0019107						465	0.889769	-0.00028593
255	0.344772	0.00243711						480	0.881265	0.0002415
0	0.783728	-0.00143948						495	0.881191	0.000910984
15	0.765452	-0.00102075						510	0.88851	0.000790042
30	0.740544	-0.00081352						525	0.908521	0.000574318
45	0.73483	-0.000460193						540	0.912212	0.000498789
60	0.716138	-0.000492255						555	0.92575	0.00122908
75	0.721024	-0.00151711						570	0.927175	0.000855896
90	0.70137	-0.00224122						585	0.962623	0.000533278
105	0.675511	-0.0031035						600	0.952852	0.000483382
120	0.634134	-0.00379554						615	0.978621	-0.000817259
135	0.582406	-0.00384277						0	0.550982	2.23329e-06
150	0.520268	-0.00359587						15	0.502447	0.00341298
165	0.467122	-0.00201979						30	0.551049	0.00369682
180	0.412392	-0.000304595						45	0.604836	0.00337164
195	0.406529	0.000785144						60	0.661953	0.00319241
210	0.403254	0.000677305						75	0.705985	0.00314804
225	0.430083	-0.00130393						90	0.757726	0.00366093
240	0.423573	-0.00106423						105	0.800427	0.0044863
255	0.390965	0.000197202						120	0.867554	0.00323639
270	0.391646	0.000898285						135	0.935016	0.00042823
285	0.396881	-0.00047857						150	0.964645	-0.00131455
300	0.418595	-0.00301146						165	0.947863	-0.0014231
315	0.382524	-0.00148878						180	0.925209	-0.00128081
330	0.328251	0.00115849						195	0.90517	-0.000992372
345	0.337861	0.0021104						210	0.886784	-0.000899653
360	0.363006	-0.00139347						225	0.875398	-0.00104061
375	0.401173	-0.0055145						240	0.859795	-0.00110707
390	0.321201	-0.00495059						255	0.84418	-0.000538113
405	0.235738	-0.00141947						270	0.826583	0.000239035
420	0.172684	0.00258016						285	0.828037	0.000247566
435	0.193154	0.0028914						300	0.833754	0.000615933
450	0.250089	0.00183625						315	0.835464	0.000904136
465	0.279896	0.000548807						330	0.852232	0.000474379
480	0.305176	-0.000842579						345	0.862588	-0.000487856
495	0.29636	-0.00173399						360	0.866463	-0.00105653
510	0.279899	-0.00216722						375	0.847952	-0.000861036
525	0.24434	-0.000975356						15	0.597785	0.00709875
540	0.214882	-0.000190703						30	0.712718	0.00546217
555	0.215079	0.00125582						45	0.810748	0.000848846
570	0.209161	0.0010489						60	0.876583	-0.00317779
585	0.252754	5.35355e-05						75	0.836213	-0.00393512
600	0.240628	-0.00101658						90	0.781249	-0.00213126
615	0.25436	-0.00164181						105	0.71816	0.00130222
165	0.477301	0.00226202						120	0.717311	0.00279028
180	0.498391	0.00146886						135	0.757226	0.00146711
195	0.545162	0.000248536						150	0.80102	0.00109903
210	0.542456	0.000214983						165	0.801239	0.00206794
225	0.552618	0.00155381						180	0.83399	0.002881
240	0.548906	0.00304121						195	0.863278	0.00152823
255	0.599232	0.00321361						210	0.92042	-0.000313813
270	0.640142	0.00197559						225	0.909124	-0.000608583
285	0.695641	-0.000176609						240	0.911006	-0.000634819
300	0.69941	-0.00184621						255	0.890867	5.86776e-05
315	0.690343	-0.00184374						270	0.891961	-8.12748e-05
330	0.644024	-0.000681706						285	0.892627	-0.000756104
345	0.63503	-0.00021175						300	0.889523	-0.00155238
360	0.623572	0.000436403						315	0.869944	-0.00176157
375	0.628678	0.00195927						330	0.842952	-0.001232
390	0.636665	0.00316518						345	0.817097	-0.000607958
405	0.687456	0.00203923						0	0.463404	-0.000471253
420	0.73162	0.0001881						15	0.463404	0.000345724
435	0.748633	-0.000658736						30	0.449266	0.00252199
450	0.737263	-2.42637e-05						45	0.473776	0.00126705
465	0.728871	-0.000158437						60	0.524926	-0.000188074
480	0.736535	-0.000141442						0	0.611811	-0.00119756
495	0.724118	-1.07875e-06						15	0.578397	0.00176313
510	0.732292	0.000700665						30	0.575885	0.0042952
525	0.724085	0.00200617						45	0.631291	0.00385875
540	0.753312	0.00209746						60	0.70474	0.00274932
555	0.78427	0.000997375						75	0.747053	0.00146064
570	0.816235	-0.000373893						90	0.78722	-1.65273e-05
585	0.814192	-0.000961658						105	0.790872	0.000390527
600	0.805018	-0.000966171						120	0.786724	0.000326108
615	0.785342	-0.00122441						135	0.802588	0.000819019
0	0.60621	-0.000331484						150	0.796508	0.00109449
15	0.586414	0.000569116						165	0.827159	0.00147709
30	0.596265	0.000719534						180	0.829342	0.00116555
45	0.603487	0.000113911						195	0.871472	-0.000114977
60	0.617851	-0.00110213						210	0.864309	-0.00145022
75	0.606905	-0.00265316						0	0.685993	0.000868697
90	0.584787	-0.0034219						15	0.684177	0.000846989
105	0.52731	-0.000590383						30	0.712054	0.00292438
120	0.482131	0.00135256						0	0.49631	-0.00353353
135	0.509598	0.00278127						15	0.392818	0.00231416
150	0.522707	0.0027992						30	0.390304	0.0046512
165	0.593036	0.00216712						45	0.462243	0.0018942
180	0.606683	0.00131042						60	0.52984	-0.000938556
195	0.65805	-0.00155236						75	0.519069	-0.000842213
210	0.645996	-0.00260304						90	0.501683	0.000298343
225	0.611479	-0.00255478						105	0.493803	0.00218407
240	0.567905	0.000279706						120	0.510634	0.00320691
255	0.534836	0.00232456						135	0.559325	0.0036548
270	0.576296	0.00156534						150	0.606841	0.00411087
285	0.604573	-0.000397458						165	0.668969	0.00373186
300	0.623256	-0.00178983						180	0.730167	0.00360859
315	0.592649	-0.00028274						195	0.780924	0.00216539
330	0.569561	0.00109665						210	0.838425	-0.000248174
345	0.584167	0.00138596						225	0.845886	-0.00169455
360	0.602461	0.00178632						240	0.83098	-0.00184644
375	0.625745	0.00221668						255	0.795049	-0.00108031
390	0.65605	0.00220835						270	0.775587	-4.88695e-05
405	0.692246	0.000817432						0	0.754444	0.00143145
420	0.722301	-0.000332651						15	0.778456	0.0016065
435	0.716769	-0.00139634						30	0.797387	0.00260802
450	0.712321	-0.00226963						0	0.979383	0.000355546
465	0.674879	-0.0022225						15	1	-0.000389385
480	0.644232	-0.00175509						30	0.99005	-0.000867702
495	0.608204	-0.000638681						45	0.988318	-0.00140669
510	0.59158	-9.15549e-05						60	0.964019	-0.0010878
525	0.589043	0.000918518						75	0.946118	0.000318889
540	0.588833	0.000901356						90	0.931385	0.00173837
555	0.616599	0.000199937						105	0.955684	0.00124178
570	0.615874	-0.000585775						120	0.983536	1.78609e-06
585	0.622597	-0.00136153						135	0.992938	-0.00147788
600	0.5983	-0.00019195						150	0.983589	-0.00188174
615	0.581751	0.00105114						165	0.948601	-0.000574081
0	0.460678	0.00420078						180	0.927137	0.000118687
15	0.513493	0.0062151						195	0.931379	-0.000704804
30	0.586701	0.0042719						210	0.930698	-0.00229968
45	0.699946	0.000992129						225	0.910235	-0.0019822
60	0.714858	0.000584599						240	0.861707	-4.57718e-05
75	0.729709	-0.00014028						255	0.850769	0.00112312
90	0.732396	-0.000720161						270	0.860334	0.000723298
105	0.725501	-0.000679814						285	0.884462	-0.000816636
120	0.710791	-0.000619989						300	0.882033	-0.0010742
135	0.705107	-0.000453846						315	0.859963	-0.000139607
150	0.692192	-0.000635937						330	0.849807	0.00143253
165	0.691491	-0.000468603						345	0.855775	0.00184218
180	0.673114	-0.000195067						360	0.892783	0.00183404
195	0.677433	-0.000639151						375	0.91104	0.00170273
210	0.667262	-0.00121054						390	0.947804	0.00119076
225	0.658259	-0.000317606						405	0.962122	0.000774327
240	0.630945	0.00185419						420	0.983527	-2.50558e-05
255	0.64873	0.00231194						435	0.985352	-0.00136889
270	0.686571	0.000878636						450	0.982775	-0.00252649
285	0.718089	-0.000376644						465	0.944285	-0.00288082
300	0.71293	-0.00049784						480	0.906981	-0.00206089
315	0.706789	-9.70726e-05						495	0.857861	-0.000532032
330	0.697995	-0.00032834						510	0.845154	-0.000524741
345	0.703877	-0.000505046						525	0.8419	3.77134e-05
360	0.688145	1.03734e-05						540	0.829412	0.00103215
0	0.38852	-0.00404177						555	0.843031	0.000536227
15	0.320864	-0.00333332						570	0.860376	-0.000227817
30	0.267267	-0.000979215						585	0.859118	-0.00134775
45	0.220864	0.00230392						600	0.853542	-0.000430492
60	0.237891	0.00317332						615	0.818686	5.67438e-05
75	0.289982	0.00233093						15	0.840249	0.000970837
90	0.33309	0.00163854						30	0.851451	0.0015638
105	0.35991	0.00245841						45	0.869374	0.00144127
120	0.382246	0.00294813						60	0.898365	0.00113548
135	0.433662	0.00526208						75	0.912612	0.00159695
150	0.47069	0.00851147						90	0.93243	0.000728154
165	0.591525	0.00869871						105	0.96052	5.11073e-05
180	0.726034	0.00583941						120	0.954274	-4.67029e-05
195	0.852486	0.00283998						135	0.962054	0.000319575
210	0.901217	0.00111911						150	0.952873	0.000541908
225	0.937685	-0.00165496						165	0.971641	-0.000510046
240	0.93479	-0.00667384						180	0.96913	-0.000510761
255	0.888036	-0.00953805						195	0.956339	-6.11674e-05
270	0.734574	-0.00820614						210	0.953808	-0.000221621
285	0.601895	-0.00438203						225	0.954504	-0.00120076
300	0.48839	-0.00113642						240	0.947159	-0.000640019
315	0.470434	-0.000480803						255	0.918482	0.000729986
330	0.454298	0.000404036						270	0.927958	0.0014544
345	0.45601	0.000890042						285	0.940381	0.0003993
360	0.466419	0.0017994						300	0.97159	-0.000736591
375	0.482711	0.00191109						315	0.95236	-0.00131143
390	0.520401	0.000461372						330	0.949493	-0.00130789
405	0.540044	-0.00100429						345	0.913017	-0.000649941
420	0.534242	-0.00181735						360	0.910256	-0.00106364
435	0.509915	-0.00148938						375	0.893519	-0.000663887
450	0.479722	-0.00138134						390	0.878347	-0.000315457
465	0.465234	-0.00227258						405	0.873602	0.000209022
480	0.438282	-0.00124281						420	0.868883	-0.000330174
495	0.397056	-1.22255e-05						435	0.879873	-0.000690579
510	0.400997	0.00039735						450	0.858978	3.37734e-05
525	0.396689	-0.000250908						465	0.859156	0.000855794
540	0.412918	-0.00161558						480	0.859991	0.00174754
555	0.389162	-0.000991261						495	0.884829	0.001482
570	0.36445	-0.000461639						510	0.912417	0.000618797
585	0.359424	-0.000132065						525	0.929289	-0.000390829
600	0.350601	-0.000143487						540	0.930981	-0.000571186
615	0.355462	0.000742048						555	0.917564	-0.00177723
0	0.710928	-0.00181019						570	0.913845	-0.00217709
15	0.661925	0.000738506						585	0.864247	-0.00252398
30	0.656622	0.00101832						600	0.848533	-0.00105473
45	0.68408	0.00126315						615	0.788528	0.000723982
60	0.687172	0.000312076						0	0.702427	0.00138748
75	0.721975	-0.00139973						15	0.713626	0.00223289
90	0.696534	-0.00124472						30	0.744052	0.00127534
105	0.679983	-0.000687805						45	0.780613	-0.000865175
120	0.659192	-0.000128631						60	0.782312	-0.00318545
135	0.659349	3.39134e-05						75	0.754658	-0.00217523
150	0.655333	-0.000272596						90	0.686748	0.000355722
165	0.660366	-0.000885167						105	0.689401	0.00257516
180	0.647156	-0.00116434						120	0.69742	0.00214113
195	0.633811	0.000538747						135	0.766655	0.000531202
210	0.612225	0.00312463						150	0.761654	0.000308797
225	0.649974	0.00355233						165	0.782592	0.000116234
240	0.705964	0.00214234						180	0.770918	0.00126845
255	0.756544	0.000204461						195	0.786079	0.00236044
270	0.770234	-0.000938439						210	0.808971	0.00281331
285	0.762677	-0.00254609						225	0.856892	0.0016831
300	0.742081	-0.00354754						240	0.893371	0.000337438
315	0.686295	-0.00214634						255	0.907385	-0.000698095
330	0.635655	0.000326183						270	0.903494	-0.000491237
345	0.621904	0.0010846						285	0.886442	-0.000167088
360	0.645441	-0.000147845						300	0.888757	-0.000106205
375	0.654442	-0.00109647						315	0.881429	-0.000113196
390	0.641005	6.13339e-05						330	0.885571	-0.000750699
405	0.621548	0.00118624						345	0.878033	-0.0020382
420	0.642845	0.000803679						360	0.86305	-0.00259033
435	0.657136	-0.000751326						375	0.816887	-0.000204255
450	0.666956	-0.00187276						390	0.78534	0.0013958
465	0.634596	-0.00285121						405	0.81076	0.000745592
480	0.610773	-0.00290578						420	0.827214	-0.00154292
495	0.54906	-0.0018182						435	0.833127	-0.00185605
510	0.5236	-0.0010259						450	0.780926	0.000148804
525	0.494514	0.000744122						465	0.777446	0.000772753
540	0.492822	0.00111918						480	0.78539	0.000885229
555	0.516837	0.00110798						495	0.800628	8.19246e-05
570	0.526398	-7.12475e-05						510	0.811947	-0.000841414
585	0.550077	-0.00124188						525	0.803086	-0.000186723
600	0.52426	-0.00060013						540	0.786705	0.000782034
615	0.51282	0.000399783						555	0.797484	0.000990657
0	0.566056	0.00244305						570	0.810166	0.0014808
15	0.639113	0.00113934						585	0.827204	0.000743998
30	0.639347	0.00118996						600	0.85459	0.000659287
45	0.673294	-0.00127993						615	0.849524	-0.000165243
60	0.675046	-0.00458342						0	0.863295	0.00121259
75	0.634896	-0.00655504						15	0.865519	0.00294049
90	0.537543	-0.00502227						30	0.899672	0.00294317
105	0.438245	-0.00143348						45	0.953734	0.000731533
120	0.386875	0.00112569						60	0.987967	-0.00121029
135	0.39524	0.00202186						75	0.97568	-0.00264442
150	0.420646	0.00220487						90	0.951659	-0.00295904
165	0.455896	0.00139289						105	0.896347	-0.00189041
180	0.486792	0.000629485						120	0.862887	-0.00107599
195	0.497683	0.000243467						135	0.839635	-7.40651e-05
210	0.505677	-0.000214734						150	0.830608	0.00134635
225	0.504987	-0.000644527						165	0.837413	0.00234995
240	0.499235	-0.00149393						180	0.870998	0.00120587
255	0.485651	-0.00164597						195	0.907911	-0.000755174
270	0.454417	-0.00122312						210	0.907174	-0.000613305
285	0.436272	-0.00101346						225	0.885256	0.00125877
300	0.417724	-0.000840981						240	0.888775	0.00232836
315	0.405868	-0.000717021						255	0.923019	0.00208293
330	0.392494	-0.000361051						270	0.958626	0.0013472
345	0.384357	0.000744657						285	0.985507	0.000451161
360	0.381663	0.00265419						300	0.999042	-2.64335e-18
375	0.406697	0.00344258						315	0.999042	3.19309e-05
390	0.461288	0.00231124						330	0.999042	3.19309e-05
405	0.509975	0.000754975						345	1	-0.000506478
420	0.530626	0.000205535						360	1	-0.00114524
435	0.532624	0.000129522						375	0.984806	-0.00158318
450	0.536792	-0.000141196						390	0.965643	-0.00110477
465	0.536509	-0.000863053						405	0.93731	0.000478411
480	0.532556	-0.000801561						420	0.9325	0.00158318
495	0.510618	-0.000140455						435	0.951663	0.00159417
510	0.508509	0.000580626						450	0.979995	0.000649764
525	0.506404	-3.52905e-05						465	0.999488	-6.67478e-18
540	0.525928	-0.00113015						480	0.999488	-0.000419086
555	0.505346	-0.000448254						495	0.999488	-0.00116645
570	0.492023	0.000685112						510	0.986915	-0.00264084
585	0.491898	0.00108855						525	0.964494	-0.00152592
600	0.512576	0.000379415						540	0.90769	0.000443827
615	0.524554	0.00095363						555	0.918717	8.99686e-05
30	0.46521	-0.00204053						570	0.921005	-0.000973867
45	0.419798	-0.00141547						585	0.921416	-0.00219672
60	0.403994	0.000568522						600	0.891789	-0.000352217
75	0.377334	0.0023836						615	0.855514	0.000411698
90	0.421049	0.00219224						135	0.874735	-0.00148623
105	0.448842	0.000947957						150	0.84704	-0.000547041
120	0.486817	-0.00226242						165	0.830148	0.00041758
135	0.477281	-0.00393433						180	0.830629	0.0003755
150	0.418944	-0.00378768						195	0.842675	0.00033166
165	0.359251	-0.00195562						0	0.745832	0.000571537
180	0.305314	0.000441577						15	0.761538	0.000289411
195	0.300582	0.00182049						30	0.762978	0.000509361
210	0.318561	0.00154101						45	0.77022	0.00133606
225	0.355197	-5.09983e-05						60	0.778259	0.000744482
240	0.364791	-0.00164194						75	0.810302	-2.11491e-05
255	0.353667	-0.00187498						90	0.800593	-0.000208716
270	0.315533	-0.00104476						105	0.809668	-0.000141467
285	0.297418	-0.0001411						120	0.794332	-0.000403474
300	0.28419	0.000232337						135	0.805424	-0.000286383
315	0.293185	0.000999874						150	0.782227	0.000995945
330	0.29116	0.00212053						165	0.796832	0.00210514
345	0.323181	0.00246937						180	0.812106	0.0032464
360	0.354776	0.00239393						195	0.859986	0.00267571
375	0.397262	0.00190843						210	0.909498	0.00137159
390	0.426594	0.00232013						225	0.940258	4.13918e-06
405	0.454515	0.00150631						240	0.950646	-0.000221145
420	0.496198	4.8682e-05						255	0.940382	-0.000206757
435	0.499705	-0.0014696						270	0.944011	-0.00109598
450	0.497659	-0.00107377						285	0.934179	-0.0024707
465	0.455617	0.000203996						300	0.911132	-0.00339682
480	0.465446	0.00129992						315	0.860058	-0.00178182
495	0.461736	0.00166687						330	0.809228	0.000867658
510	0.504443	0.000479915						345	0.806604	0.0021251
525	0.511743	-0.000334306						360	0.835257	0.00247735
540	0.518841	-0.00141765						375	0.870357	0.00187202
555	0.501713	-0.000490557						390	0.909578	0.000567467
570	0.476311	0.00109564						405	0.926517	-0.000822674
585	0.486997	0.00240169						420	0.926602	-0.00190689
600	0.50918	0.00231562						435	0.901837	-0.00106595
615	0.559047	0.00122963						450	0.869395	-0.000681071
0	0.264045	-0.00145326						465	0.869859	-0.002143
15	0.247558	-0.00207411						480	0.848963	-0.00246163
30	0.220447	-0.00169305						495	0.805569	-0.0016676
45	0.185335	-0.00116598						510	0.775114	-0.000575642
60	0.169656	-0.00166885						525	0.755541	0.00129457
75	0.150356	-0.00173289						540	0.757845	0.00132175
90	0.119591	-0.00121143						555	0.794378	0.00191388
105	0.0983691	0.000227048						570	0.797497	0.00106568
120	0.0832476	0.00096174						585	0.851794	-1.01196e-05
135	0.105181	0.000854825						600	0.829468	1.95921e-05
150	0.1121	0.00122463						615	0.851491	3.86382e-05
165	0.130825	0.00224427						0	0.711371	-0.000847249
180	0.148839	0.00226313						15	0.705916	-0.00225825
195	0.198153	0.000152611						30	0.685954	-0.00256667
210	0.216733	-0.00047522						45	0.638168	-0.00104502
225	0.202732	0.00120606						60	0.608954	0.000192015
240	0.202476	0.00348558						75	0.606818	0.00129733
255	0.238913	0.00528457						90	0.614714	0.0028356
270	0.307044	0.00514075						105	0.645738	0.00473516
285	0.397451	0.00263203						120	0.699782	0.0050861
300	0.461266	-0.000937187						135	0.787792	0.00457626
315	0.476412	-0.00190418						150	0.852365	0.00377427
0	0.620884	-0.00099329						165	0.92508	0.00203894
15	0.62555	-0.00214525						180	0.965594	-0.000234061
30	0.591085	-0.0010644						195	0.986249	-0.00140597
45	0.561193	0.00125833						210	0.958572	-0.000122866
60	0.559153	0.0012901						225	0.944069	0.00138094
75	0.598943	0.000226041						240	0.954886	-0.000720417
90	0.597856	-0.000284254						255	0.985498	0.000483411
105	0.605724	-5.47019e-05						0	0.645028	0.004916
120	0.589328	1.75795e-05						15	0.785806	4.93177e-06
135	0.604083	-0.000986965						30	0.792508	0.000453323
150	0.589856	-0.000783271						45	0.785954	0.00184509
165	0.574474	0.000495406						60	0.806108	0.00130619
180	0.566358	-0.000385213						75	0.841307	-0.000107913
195	0.589336	-0.00216087						90	0.845293	-0.0017468
210	0.554801	-0.00276377						105	0.83807	-0.00122044
225	0.52451	-0.00207434						120	0.792889	0.000821941
240	0.471888	-0.000873001						135	0.801456	0.00312519
255	0.46228	-0.00132785						150	0.817548	0.00385634
270	0.445698	-0.00119413						165	0.895212	0.00262053
285	0.422444	-0.000271815						180	0.933238	-0.000152036
300	0.409874	0.000121162						195	0.973828	-0.00281698
315	0.41429	0.000875928						210	0.928677	-0.004083
330	0.413509	0.0014018						225	0.889318	-0.00422571
345	0.440568	0.00236495						240	0.806187	-0.00283229
360	0.455563	0.00343411						255	0.762547	-0.00159135
375	0.511516	0.00353475						270	0.721218	0.000367194
390	0.558586	0.00165119						285	0.714806	0.000937763
405	0.617559	-0.00082439						300	0.732234	0.000632503
420	0.608122	-0.00142142						315	0.742939	0.0002331
435	0.592827	-0.00133469						330	0.751209	0.000205773
450	0.56548	-0.00111601						345	0.749932	0.000546418
465	0.552786	-0.00226934						360	0.757382	0.000375785
480	0.531999	-0.002043						375	0.766325	0.000358156
495	0.484706	-0.000836867						390	0.768656	0.000841219
510	0.470709	-0.000656422						405	0.77707	0.000971774
525	0.4596	-0.000853271						420	0.793892	0.000676921
540	0.451017	-0.00172143						435	0.806223	-8.02666e-05
555	0.434002	-0.0010181						450	0.8142	-7.78013e-05
570	0.399374	0.00011509						465	0.803815	-0.000481168
585	0.403459	0.000601114						480	0.811866	-0.000938143
600	0.402826	0.000424098						495	0.78938	-0.00103255
615	0.421493	0.00048536						510	0.783722	-0.000605092
225	0.57751	-0.00371235						525	0.758403	0.000182933
240	0.527848	-0.00374698						540	0.765569	0.000530995
255	0.46614	-0.00195753						555	0.763891	0.0012912
270	0.415438	0.00101901						570	0.781499	0.00133331
285	0.407414	0.00150059						585	0.802627	0.00108799
300	0.446009	-0.000576452						600	0.821498	0.000340436
315	0.452432	-0.00123926						615	0.835267	0.000192652
330	0.428715	0.000661273						0	0.432453	0.00583569
345	0.415254	0.002632						15	0.560918	0.00199782
360	0.448553	0.00297585						30	0.607524	0.000522944
375	0.494214	0.000844395						45	0.620853	0.00135598
390	0.537829	-0.00164198						60	0.623212	0.000928002
405	0.519546	-0.00215454						75	0.661532	-0.000244417
420	0.488569	-0.00153173						90	0.651052	-0.000825936
435	0.454909	-0.00133467						105	0.6542	-0.000521284
450	0.442618	-0.00229692						120	0.626274	0.000130532
465	0.414869	-0.00296517						135	0.638561	0.000139257
480	0.37371	-0.00231719						150	0.63019	0.001166
495	0.325914	-0.00105428						165	0.642739	0.00232202
510	0.304194	-0.000255888						180	0.66517	0.00346728
525	0.294286	-3.37629e-05						195	0.7124	0.00377055
540	0.296517	-6.17613e-05						210	0.769188	0.00291734
555	0.293273	-0.00015293						225	0.825516	0.00149307
0	0.412003	-0.00088067						240	0.856709	1.78773e-05
15	0.397059	0.000462056						255	0.870308	-0.00128001
30	0.385583	0.00132326						270	0.857245	-0.00160737
45	0.410921	0.001307						285	0.831908	-0.0016849
60	0.42528	-0.000216391						300	0.809024	-0.00179784
75	0.450131	1.60794e-05						315	0.781361	-0.000858418
90	0.418789	0.00064154						330	0.755089	0.000967107
105	0.450613	0.00078251						345	0.755608	0.00283001
120	0.438035	0.0010235						360	0.784102	0.0024887
135	0.474088	0.000576415						375	0.840508	0.000383247
150	0.46874	0.00122118						390	0.858763	-0.000481231
165	0.491381	0.00106301						405	0.852006	0.000313639
180	0.505375	0.00119992						420	0.844326	0.00109961
195	0.523271	0.000957996						435	0.861415	0.000375392
210	0.541373	0.000659711						450	0.877314	-0.000523715
225	0.552011	-0.000837954						465	0.872677	-0.00136658
240	0.561164	-0.00151631						480	0.861603	-0.00192834
255	0.526872	-0.000960311						495	0.83168	-0.0025464
270	0.515675	-6.59161e-05						510	0.803753	-0.00261642
285	0.498063	0.00018976						525	0.755288	-0.000732374
300	0.513697	-0.000815296						540	0.72526	0.000486068
315	0.503756	-0.000883903						555	0.733316	0.00136261
330	0.489238	-0.000162214						570	0.739842	0.000884651
345	0.477239	0.000418058						585	0.774195	-0.000274296
360	0.484372	-0.000103319						600	0.766382	-0.000422927
375	0.489781	-0.000996385						615	0.765966	0.000375317
390	0.481272	-0.00105594						0	0.842369	0.0002939
405	0.459889	-3.81074e-05						15	0.860012	-0.000570001
420	0.449594	0.000256588						30	0.851186	-0.000522835
435	0.458746	-2.10756e-05						45	0.842912	0.00108872
[truncated: 2,365 more rows]

## Sheet: Figure2B
Cell fate	Cell Aspect Ratio
pre	2.66661
pre	1.97937
epi	1.56808
pre	1.1714
pre	2.38856
pre	1.71193
pre	3.28429
epi	2.3279
epi	3.11374
epi	2.33491
epi	1.47035
pre	2.61375
epi	1.82173
epi	2.11391
epi	1.9902
pre	2.27608
pre	2.1333
pre	3.08183
pre	2.67567
pre	3.05336
epi	1.76547
epi	1.63921
pre	2.66446
epi	1.26458
epi	2.82107
pre	1.82527
pre	3.17923
epi	1.98892
epi	1.72706
pre	1.95359
epi	2.10375
pre	2.3932
epi	2.85977
epi	2.21889
pre	2.3202
epi	1.51691
epi	1.6121
epi	2.27047
pre	2.10438
epi	2.48753
epi	1.81517
pre	2.06285
pre	1.48869
pre	1.46257
epi	1.74645
pre	2.26931
pre	2.10437
epi	2.59548
epi	2.12895
epi	1.38347
epi	2.18917
pre	2.99065
epi	1.97592
epi	1.97436
epi	2.69111
epi	2.34833
epi	2.578
pre	2.52542
pre	2.20269
pre	2.4682
pre	2.90218
epi	1.07057
pre	2.83868
epi	2.27465
pre	2.5814
epi	2.72486
epi	1.81665
epi	2.79807
pre	1.34773
epi	1.88718
epi	1.99248
epi	1.90204
pre	2.49441
epi	2.74733
epi	1.29956
epi	2.03258
epi	1.40929
epi	2.28571
epi	2.3304
pre	2.36804
pre	1.71919
pre	3.63327
epi	2.81552
epi	1.6828
epi	1.63996
epi	1.66729
pre	1.718
epi	1.65415
pre	3.25679
epi	2.14782
epi	1.31009

## Sheet: Figure2C
Cell fate	ppMRLC
epi	0.56285
epi	0.254247
epi	0.264461
epi	0.470297
pre	0.172273
epi	0.322061
pre	0.273813
epi	0.162984
epi	0.367838
pre	0.0902162
epi	0.429201
epi	0.561515
epi	0.450838
epi	0.389224
epi	0.439826
epi	0.514257
epi	1
pre	0.247215
pre	0.240715
pre	0.246398
pre	0.210482
pre	0.169424
epi	0.281428
pre	0.158681
pre	0.134706
pre	0.074341
pre	0.152364
pre	0.0500273
pre	0.0396522
pre	0.0706814
epi	0.522386
epi	0.467234
epi	1
pre	0.0326159
pre	0.0507905
epi	0.107616
pre	0.0274312
pre	0.0328945
epi	0.430983
pre	0.0453928
pre	0.0361176
pre	0.0505626
pre	0.0682736
pre	0.0394379
pre	0.0319971
epi	0.213944
pre	0.0649545
pre	0.0490464
pre	0.348525
pre	0.0450549
pre	0.0340421
pre	0.0862336
pre	0.06992
pre	0.159313
epi	0.421603
pre	0.0391591
epi	0.352578
pre	0.0759304
pre	0.0592347
pre	0.0439349
epi	0.0672515
pre	0.0499017
pre	0.0738255
epi	0.0734219
epi	0.269554
epi	0.289577
epi	0.117358
pre	0.0390435
pre	0.0293019
pre	0.0561962
epi	0.079476

## Sheet: Figure2D
Log Pdgfra-H2B-GFP intensity	Surface Tension (pN/um)
0.889612	478.744
0.794393	442.239
0.644611	265.476
0.499936	787.336
0.398513	884.949
0.430979	838.373
0.906025	448.21
0.814836	766.711
0.926924	695.291
0.700373	320.793
0.747022	657.627
1.01383	209.633
0.981471	178.151
0.819637	190.09
0.811987	197.576
0.839533	260.349
1.05781	332.751
1.03897	344.549
0.885181	292.203
0.675862	519.744
0.740414	599.895
0.635851	606.475
0.569751	669.183
0.599683	648.833
0.609756	401.041
0.90595	523.796
1.53159	318.14
1.27833	371.699
1.4615	132.797
1.17688	93.8976
1.55052	145.561
1.53866	122.901
1.55933	100.04
0.98168	601.989
1.04723	480.795
1.39953	143.888
1.67171	242.014
1.59465	216.397
1.60581	289.325
1.59771	145.992

## Sheet: Figure2F
Condition	Proportion of mT(+) surface cells
WT+WT	0.588235
WT+WT	0.642857
WT+WT	0.490196
WT+WT	0.133333
WT+WT	0.791667
WT+WT	0.0731707
WT+WT	0.214286
WT+WT	0.703704
WT+WT	0.608696
WT+WT	0.653846
WT+Prkci(+/-);Prkcz(-/-)	0.555556
WT+Prkci(+/-);Prkcz(-/-)	0.891892
WT+Prkci(+/-);Prkcz(-/-)	0.975
WT+Prkci(+/-);Prkcz(-/-)	1
WT+Prkci(+/-);Prkcz(-/-)	1
WT+Prkci(+/-);Prkcz(-/-)	0.88
WT+Prkci(+/-);Prkcz(-/-)	1
WT+Prkci(+/-);Prkcz(-/-)	1
WT+Prkci(+/-);Prkcz(-/-)	1
WT+Prkci(+/-);Prkcz(-/-)	1
WT+Prkci(+/-);Prkcz(-/-)	1
WT+Prkci(+/-);Prkcz(-/-)	0.926829
WT+Prkci(+/-);Prkcz(-/-)	0.944444
WT+Prkci(+/-);Prkcz(-/-)	0.275862
WT+Prkci(+/-);Prkcz(-/-)	0.95
WT+Prkci(+/-);Prkcz(-/-)	0.688889
WT+Prkci(+/-);Prkcz(-/-)	1
WT+Prkci(+/-);Prkcz(-/-)	0.652174
WT+Prkci(+/-);Prkcz(-/-)	0.37037
WT+Prkci(+/-);Prkcz(-/-)	1
WT+Prkci(+/-);Prkcz(-/-)	0.923077
WT+Prkci(+/-);Prkcz(-/-)	0.589744

## Sheet: Figure3C
Cell fate	Timepoint (minutes)	Distance from Surface (um)
pre	[0, 20, 40, 60, 80, 100, 120, 140, 160, 180, 200, 220, 240, 260, 280, 300, 320, 340, 360, 380, 400, 420, 440, 460, 480, 500, 520, 540, 560, 580, 600, 620, 640, 660, 680, 700]	[7.0037, 7.9522, 8.3946, 8.4378, 9.5085, 8.8985, 8.2777, 6.9408, 6.6732, 6.617, 6.2272, 5.9605, 6.1911, 6.6873, 6.6719, 5.8285, 5.4088, 5.2687, 6.2215, 6.0754, 6.4661, 6.0878, 6.4489, 6.6866, 7.2706, 7.0403, 6.6862, 6.3196, 5.5904, 5.6457, 5.5854, 6.7788, 6.2011, 5.7966, 4.842, 5.015]
pre	[280, 300, 320, 340, 360, 380, 400, 420, 440, 460, 480, 500, 520, 540, 560, 580, 600, 620, 640, 660, 680, 700, 720, 740]	[11.6511, 15.2245, 14.5138, 14.1243, 15.0239, 16.0942, 16.4309, 16.5041, 16.7353, 17.1442, 16.3415, 15.6671, 15.4302, 16.2832, 16.9576, 16.1748, 13.6898, 10.7701, 8.6615, 7.9782, 7.3612, 7.0315, 6.7265, 6.6287]
pre	[240, 260, 280, 300, 320, 340, 360, 380, 400, 420, 440, 460, 480, 500, 520, 540, 560, 580, 600, 620, 640, 660, 680, 700, 720, 740]	[7.5338, 6.5365, 6.7353, 6.6096, 6.3927, 6.4216, 6.1033, 6.332, 6.0765, 7.2062, 7.0849, 7.1619, 6.2392, 5.9468, 5.5433, 5.4046, 5.8028, 6.3898, 6.8179, 6.758, 6.6433, 6.9332, 6.5179, 6.6791, 6.2961, 7.264]
pre	[0, 20, 40, 60, 80, 100, 120, 140, 160, 180, 200, 220, 240, 260, 280, 300, 320, 340, 360, 380, 400, 420, 440, 460, 480, 500, 520, 540, 560, 580, 600, 620, 640, 660, 680, 700, 720]	[25.2228, 27.3319, 25.7264, 23.394, 21.9167, 19.7422, 18.3624, 17.3405, 16.3138, 14.6593, 13.7992, 12.5192, 11.2135, 8.8722, 7.2662, 6.141, 5.3824, 4.9084, 4.4768, 4.3008, 4.3709, 4.4584, 4.4422, 4.5156, 4.4847, 5.0761, 5.8958, 6.3302, 6.1581, 5.9426, 5.4277, 5.8531, 7.0745, 7.6021, 7.4768, 6.1789, 6.4373]
epi	[0, 20, 40, 60, 80, 100, 120, 140, 160, 180, 200, 220, 240, 260, 280, 300, 320, 340, 360, 380, 400, 420, 440, 460, 480, 500, 520, 540, 560, 580, 600, 620, 640, 660, 680, 700]	[47.1137, 51.8715, 50.6083, 48.9281, 47.0431, 44.8975, 44.8767, 43.6698, 42.5649, 41.1069, 41.5716, 42.3673, 41.0921, 37.9318, 35.8652, 33.9751, 34.1828, 33.4033, 33.4709, 32.4329, 31.8444, 32.208, 32.5827, 32.4761, 30.7227, 28.5578, 27.364, 25.8918, 25.0851, 24.3439, 24.6137, 25.2309, 25.9794, 27.4072, 27.9776, 28.5934]
pre	[160, 180, 200, 220, 240, 260, 280, 300, 320, 340, 360, 380, 400, 420, 440, 460, 480, 500, 520, 540, 560, 580, 600, 620, 640, 660, 680, 700, 720, 740]	[39.2844, 31.982, 30.2983, 30.8638, 31.1325, 31.0458, 30.7006, 30.87, 30.7143, 31.0363, 31.9701, 32.5575, 32.0148, 30.3628, 29.1281, 29.2918, 29.5364, 30.0394, 31.0395, 30.9087, 30.4273, 29.2711, 29.3434, 30.066, 29.0497, 27.3254, 25.921, 25.8653, 26.4297, 25.6185]
pre	[440, 460, 480, 500, 520, 540, 560, 580, 600, 620, 640, 660, 680, 700, 720, 740]	[18.2131, 11.2918, 11.1094, 10.4892, 9.5428, 8.9967, 9.1547, 9.2963, 9.2917, 8.3504, 8.0545, 7.1273, 7.2011, 6.8564, 6.9445, 6.8853]
pre	[180, 200, 220, 240, 260, 280, 300, 320, 340, 360, 380, 400, 420, 440, 460, 480, 500, 520, 540, 560, 580, 600, 620, 640, 660, 680, 700, 720, 740]	[20.9112, 18.9747, 18.1979, 17.1064, 15.6831, 14.4819, 13.3578, 13.0374, 12.707, 12.797, 13.6696, 12.5386, 10.425, 7.9298, 8.5245, 9.2911, 9.6154, 8.7396, 8.1292, 7.0838, 6.1566, 5.6019, 5.3942, 5.9134, 6.0509, 6.0267, 5.233, 4.864, 4.5401]
pre	[0, 20, 40, 60, 80]	[25.0009, 27.159, 26.7749, 26.5247, 24.9991]
pre	[0, 20, 40, 60, 80, 100, 120, 140, 160, 180, 200, 220, 240, 260, 280, 300, 320, 340, 360, 380, 400, 420, 440, 460, 480, 500, 520, 540, 560, 580, 600, 620, 640, 660, 680, 700, 720, 740]	[26.4812, 25.6391, 23.9542, 21.1753, 20.3576, 20.1495, 20.4954, 19.6162, 18.5625, 18.2619, 17.866, 16.9766, 15.979, 14.9593, 14.456, 13.2029, 11.3884, 10.3271, 10.2499, 13.3513, 16.0708, 16.2637, 13.1824, 9.2267, 7.9127, 6.6813, 6.9211, 5.4646, 5.4922, 4.5634, 4.7927, 4.9374, 5.4558, 5.7018, 5.6425, 5.3931, 5.1888, 5.0859]
epi	[0, 20, 40, 60, 80, 100, 120, 140, 160, 180, 200, 220, 240, 260, 280, 300, 320, 340, 360, 380, 400, 420, 440, 460, 480, 500]	[32.9769, 35.9564, 34.4011, 33.2476, 34.0558, 34.6281, 34.9421, 34.7872, 33.8778, 32.1593, 31.199, 30.9581, 30.5878, 29.591, 27.7824, 27.469, 27.3852, 27.817, 26.945, 26.0099, 25.3986, 24.1461, 23.3575, 23.1543, 23.8013, 24.3337]
epi	[0, 20, 40, 60, 80, 100, 120, 140, 160, 180, 200, 220, 240, 260, 280, 300, 320, 340, 360, 380, 400, 420, 440, 460, 480, 500, 520]	[41.4676, 45.4018, 42.3398, 39.6108, 37.1062, 35.6442, 34.6271, 34.1948, 34.5025, 35.3523, 35.9252, 34.1003, 31.3378, 30.1653, 29.3477, 28.1954, 25.869, 24.2893, 23.8107, 23.3321, 22.3613, 22.2948, 22.0977, 22.5245, 22.5944, 22.8173, 23.9668]
pre	[0, 20, 40, 60, 80, 100, 120, 140, 160, 180, 200, 220, 240, 260, 280, 300, 320, 340, 360, 380, 400, 420, 440, 460, 480, 500, 520, 540, 560, 580, 600, 620, 640, 660, 680, 700, 720, 740]	[19.0281, 22.6272, 21.5946, 21.5363, 20.6, 19.28, 21.8972, 23.7319, 25.1355, 20.6835, 18.3782, 17.1904, 14.7316, 15.193, 16.3235, 17.2971, 14.2174, 10.0372, 7.6885, 6.7395, 5.8717, 5.4541, 4.9642, 4.6006, 4.2609, 4.1536, 4.0035, 3.9469, 3.8772, 4.0144, 3.8685, 3.9051, 3.7146, 3.8874, 3.7387, 3.6919, 3.547, 3.5285]
epi	[0, 20, 40, 60, 80, 100, 120, 140, 160, 180, 200, 220, 240, 260, 280, 300, 320, 340, 360, 380, 400, 420, 440, 460, 480, 500, 520, 540, 560, 580, 600, 620, 640, 660, 680, 700, 720]	[38.1235, 44.4981, 44.8771, 43.7121, 42.9734, 42.2603, 42.9396, 43.9379, 44.9995, 44.1792, 41.1096, 38.939, 37.2918, 35.3175, 32.7561, 31.3559, 32.9668, 32.9854, 32.8405, 32.0366, 33.9851, 34.2169, 33.0666, 30.5115, 28.023, 26.9012, 27.3969, 26.8576, 26.1495, 23.2388, 21.3451, 19.28, 18.3394, 18.9107, 19.1853, 19.0539, 18.9302]
pre	[0, 20, 40, 60, 80, 100, 120, 140, 160, 180, 200, 220, 240, 260, 280, 300, 320, 340, 360, 380, 400, 420, 440, 460, 480, 500, 520, 540, 560, 580, 600, 620, 640, 660, 680, 700, 720]	[31.9548, 34.9301, 35.8702, 36.6429, 37.089, 36.3889, 33.5661, 30.3507, 28.7001, 29.1852, 29.4663, 28.7391, 28.3577, 26.9457, 24.7825, 22.52, 22.0389, 21.5586, 22.7203, 23.6051, 26.0086, 28.3704, 29.644, 31.2383, 31.1821, 32.163, 31.9821, 32.3608, 33.8536, 33.6733, 31.8666, 30.3692, 31.0553, 31.4268, 29.1332, 27.1047, 25.2484]
epi	[0, 20, 40, 60, 80, 100, 120, 140, 160, 180, 200, 220, 240, 260, 280, 300, 320, 340, 360, 380, 400, 420, 440, 460, 480, 500, 520, 540, 560, 580, 600, 620, 640, 660, 680, 700, 720]	[43.6555, 40.642, 39.1659, 37.3927, 36.215, 35.2093, 36.1025, 36.3097, 37.4997, 37.7572, 37.3178, 36.1276, 34.7277, 33.8058, 33.2154, 33.0979, 32.8643, 30.7888, 27.3304, 24.8051, 24.0048, 24.101, 27.1484, 31.2597, 35.2908, 35.1683, 34.6992, 33.4672, 32.9767, 30.9255, 30.6609, 30.5359, 30.8753, 30.7782, 29.3488, 29.0099, 27.9324]
epi	[0, 20, 40, 60, 80, 100, 120, 140, 160, 180, 200, 220, 240, 260, 280, 300, 320, 340, 360, 380, 400, 420, 440, 460, 480, 500, 520, 540, 560, 580, 600, 620, 640, 660, 680, 700, 720]	[21.8606, 24.5848, 24.0884, 23.0724, 23.1263, 23.287, 25.4346, 25.3805, 23.7437, 19.5606, 17.1411, 17.9921, 17.925, 18.7221, 18.223, 18.1727, 16.1163, 14.7253, 14.2839, 15.1568, 16.555, 18.0407, 19.5857, 20.7996, 22.6553, 22.3366, 21.5081, 20.0733, 21.3491, 21.8785, 22.8334, 21.9704, 20.2586, 18.8184, 18.2479, 18.6967, 18.3624]
pre	[0, 20, 40, 60, 80, 100, 120, 140, 160, 180, 200, 220, 240, 260, 280, 300, 320, 340, 360, 380, 400, 420, 440, 460, 480, 480, 500, 520, 540, 560, 580, 600, 620, 640, 680, 700, 720, 740, 760, 780, 800]	[26.3435, 27.6517, 27.2176, 23.7952, 20.9228, 16.2847, 13.4893, 9.8373, 7.6187, 6.2715, 6.3504, 7.0774, 6.8738, 6.0132, 5.8952, 6.4631, 7.6956, 7.8738, 8.195, 7.5371, 7.4608, 6.5482, 6.0764, 4.9243, 4.4597, 3.8948, 4.0839, 4.3985, 5.2862, 6.0686, 6.6143, 6.6906, 6.3235, 6.5532, 6.1301, 5.6571, 4.9107, 4.9145, 5.3777, 5.6312, 6.0629]
pre	[0, 20, 40, 60, 80, 100, 120]	[24.9073, 23.7634, 25.1863, 25.5497, 25.4992, 24.8831, 24.8494]
pre	[0, 20, 40, 60, 80, 100, 120, 140, 160, 180, 200, 220, 240, 260, 280, 300, 320, 340, 360, 380, 400, 420, 440, 460, 480, 500, 520, 540, 560, 580, 600, 620, 640, 660, 680, 700, 720, 740]	[21.0026, 25.814, 25.5346, 25.2362, 26.377, 27.385, 25.8844, 23.6813, 20.6127, 17.9311, 15.8498, 15.9489, 17.2207, 16.5274, 15.2057, 12.8422, 12.6547, 11.5802, 10.9186, 9.6844, 9.0586, 8.9884, 8.6857, 8.1685, 7.6211, 7.389, 7.3134, 7.0432, 7.0432, 7.037, 6.7592, 6.171, 5.7219, 5.4289, 5.2134, 4.8716, 4.7865, 4.8912]
pre	[0, 20, 40, 60, 80, 100, 120, 140, 160, 180, 200, 220, 240, 260, 280, 300, 320, 340, 360, 380, 400, 420, 440, 460, 480, 500, 520, 540, 560, 580, 600, 620, 640, 660, 680, 700, 720, 740]	[30.1645, 32.9253, 31.6785, 29.3155, 27.3495, 26.8362, 27.4539, 26.6459, 25.6005, 24.6919, 22.3371, 18.1815, 13.1813, 10.1991, 8.0619, 6.8865, 5.8128, 5.7062, 5.3015, 5.4911, 4.9609, 5.048, 4.51, 4.7394, 4.4688, 4.2578, 4.0797, 3.9534, 3.8401, 3.6107, 3.9495, 4.0538, 4.4614, 4.2491, 4.689, 4.2985, 4.3436, 3.5273]
pre	[0, 20, 40, 60, 80, 100, 120, 140, 160, 180, 200, 220, 240, 260, 280, 300, 320, 340, 360, 380, 400, 420, 440, 460, 480, 500, 520, 540, 560, 580, 600, 620, 640, 660, 680, 700, 720]	[31.3119, 33.1262, 32.3166, 30.9014, 28.5682, 27.1749, 30.8772, 32.6691, 33.9622, 31.024, 29.4106, 29.1223, 27.9564, 27.3771, 26.4736, 24.7299, 23.7028, 21.7086, 20.5689, 18.4391, 16.2508, 13.4693, 11.2048, 10.0088, 9.8033, 9.3432, 9.2447, 9.0616, 9.1306, 8.8261, 8.6687, 8.0236, 7.7906, 8.0933, 8.4584, 8.7097, 8.3666]
pre	[0, 20, 40, 60, 80, 100, 120, 140, 160, 180, 200, 220, 240, 260, 280, 300, 320, 340, 360, 380, 400, 420, 440, 460, 480, 500, 520, 540, 560, 580, 600]	[29.0971, 35.0691, 34.8122, 32.0513, 28.1139, 26.7543, 27.6588, 29.5609, 29.5093, 30.0114, 29.195, 27.4316, 25.1079, 24.6519, 25.253, 23.8658, 21.5964, 20.2144, 19.6208, 19.1456, 16.1834, 13.0515, 10.8485, 9.4265, 9.3213, 8.1133, 7.6018, 6.7544, 6.279, 5.7212, 5.5692]
epi	[0, 20, 40, 60, 80, 100, 120, 140, 160, 180, 200, 220, 240, 260, 280, 300, 320, 340, 360, 380, 400, 420, 440, 460, 480, 500, 520, 540, 560, 580, 600, 620, 640, 660, 680, 700, 720, 740, 760, 780, 800, 820, 840]	[42.4261, 37.5645, 35.6731, 35.2108, 34.4784, 33.9749, 32.7097, 32.9274, 33.3951, 33.6202, 33.8881, 34.2126, 31.6645, 28.086, 23.7977, 23.697, 24.4925, 25.6571, 26.7765, 26.6149, 25.7491, 23.9608, 24.1223, 25.0506, 24.6832, 24.1958, 22.9353, 22.2588, 21.7215, 21.4416, 21.501, 21.1376, 21.7832, 23.1109, 21.6765, 19.6336, 17.0352, 16.9646, 16.4379, 18.3252, 18.2195, 19.3162, 16.4334]
pre	[0, 20, 40, 60, 80, 100, 120, 140]	[56.9394, 51.4982, 48.2322, 45.1044, 46.5552, 48.7265, 50.4674, 51.4813]
epi	[0, 20, 40, 60, 80, 100, 120, 140, 160, 180, 200, 220, 240, 260, 280, 300, 320, 340, 360, 380, 400, 420, 440, 460, 480, 500, 520, 540, 560, 580, 600, 620, 640, 660, 680, 700, 720, 740, 760, 780, 800]	[18.867, 20.2777, 21.0205, 22.1917, 22.7634, 22.7237, 23.2133, 23.6861, 25.8296, 25.5992, 24.9252, 23.4069, 23.242, 23.9113, 24.3617, 24.73, 24.6321, 22.4623, 21.0469, 21.5672, 23.2148, 23.6406, 20.9817, 18.7155, 16.6815, 16.6245, 18.0736, 19.9241, 21.1459, 21.4171, 21.8434, 21.0862, 21.0433, 19.9881, 21.6305, 22.9156, 24.7119, 24.7999, 25.4542, 25.727, 27.2239]
pre	[0, 20, 40, 60, 80, 100, 120, 140, 160, 180, 200, 220, 240, 260, 280, 300, 320, 340, 360, 380, 400, 420, 440, 460, 480, 500, 520, 540, 560, 580]	[55.6847, 51.2157, 51.7401, 51.7296, 48.5476, 45.7627, 42.3049, 41.9292, 40.8382, 39.9125, 36.8555, 35.1518, 32.3878, 31.5055, 28.7895, 27.094, 24.8253, 22.4801, 21.3294, 20.0045, 20.3437, 20.0709, 19.9884, 19.0549, 18.3775, 18.3975, 17.9436, 19.8823, 20.4691, 23.5638]
epi	[0, 20, 40, 60, 80, 100, 120, 140, 160, 180, 200, 220, 240, 260, 280, 300, 320, 340, 360, 380, 400, 420, 440, 460, 480, 500, 520, 540, 560, 580, 600, 620, 640, 660, 680, 700, 720, 740, 760, 780, 800, 820]	[46.6881, 46.2783, 45.4061, 44.2596, 43.6243, 43.5248, 44.9977, 46.0473, 46.5066, 45.5619, 45.2221, 43.1876, 41.2157, 39.8955, 40.6474, 42.0008, 42.0612, 39.8896, 37.8715, 37.6144, 39.7581, 40.3716, 40.2938, 40.7089, 42.073, 42.2928, 40.5388, 38.7099, 34.948, 33.7369, 33.0789, 34.5006, 34.6474, 34.3343, 33.6683, 31.9382, 29.8798, 28.8913, 27.6587, 26.867, 25.6093, 25.6407]
pre	[0, 20, 40, 60, 80, 100, 120, 140, 160, 180, 200, 220, 240, 260, 280, 300, 320, 340, 360, 380, 400, 420, 440, 460, 480, 500, 520, 540, 560, 580]	[41.1954, 36.3765, 30.3619, 25.8582, 24.2798, 25.9501, 27.4528, 27.9195, 27.8944, 27.8716, 28.1663, 29.2803, 29.9728, 31.3394, 31.8923, 32.5811, 32.6714, 32.6712, 33.0772, 32.5729, 31.7012, 28.4539, 26.0922, 24.3254, 24.1317, 23.8289, 23.4005, 22.9325, 22.4926, 21.8852]
pre	[380, 400, 420, 440, 460, 480, 500]	[8.8047, 5.6261, 5.5982, 5.5911, 5.4361, 5.6054, 5.199]
pre	[0, 20, 40, 60, 80, 100, 120, 140, 160, 180, 200, 220, 240, 260, 280, 300, 320, 340, 360, 380, 400, 420, 440, 460, 480]	[41.5874, 41.5218, 43.5156, 45.2408, 44.574, 43.0317, 42.2786, 42.4652, 43.8676, 44.384, 44.0471, 42.8072, 42.9585, 43.7406, 44.2313, 44.2109, 44.0128, 43.8876, 44.6423, 44.5354, 43.4176, 40.6329, 39.3811, 39.4387, 40.8119]
pre	[0, 20, 40, 60, 80, 100, 120, 140, 160, 180, 200, 220, 240, 260, 280, 300, 320, 340, 360, 380, 400, 420, 440, 460, 480, 500, 520, 540, 560, 580, 600, 620, 640, 660, 680]	[19.6357, 20.2036, 20.2301, 20.0534, 18.9155, 18.4895, 17.8708, 18.858, 19.4852, 19.1772, 19.4209, 18.8042, 18.3918, 16.8543, 15.5976, 14.812, 13.5877, 13.2913, 12.9019, 12.0672, 10.5789, 9.6266, 9.0809, 9.138, 9.5142, 10.5173, 11.0437, 10.7904, 10.7127, 10.0574, 9.1759, 8.0636, 7.6229, 7.6766, 7.577]
pre	[0, 20, 40, 60, 80, 100, 120, 140, 160, 180, 200, 220, 240, 260, 280, 300, 320, 340, 360, 380, 400, 420, 440, 460, 480, 500, 520, 540, 560, 580, 600, 620, 640, 660, 680, 700]	[36.6364, 33.3651, 31.5905, 30.8545, 29.8301, 29.4776, 29.2419, 31.4845, 29.4382, 26.7585, 21.7423, 19.9308, 15.9738, 13.1164, 10.4334, 9.5451, 9.0122, 8.6457, 7.7408, 6.5854, 6.3713, 6.7559, 6.4792, 5.7124, 5.2633, 5.5142, 5.3893, 5.6147, 5.6776, 5.7174, 6.1142, 6.3244, 6.6446, 6.1898, 6.1377, 5.7081]
pre	[0, 20, 40, 60, 80, 100, 120, 140, 160, 180, 200, 220, 240, 260, 280, 300, 320, 340, 360, 380, 400, 420, 440, 460, 480, 500, 520, 540, 560, 580, 600, 620, 640, 660, 680, 700, 720, 740, 760, 780, 800, 820, 840, 860, 880]	[35.4499, 33.3013, 32.6002, 32.4146, 31.3564, 30.2676, 28.9435, 26.7806, 24.9999, 22.7913, 22.395, 22.3283, 21.7811, 21.3536, 19.9167, 20.8443, 20.1632, 20.1218, 20.4086, 21.6786, 23.6569, 24.0578, 23.5775, 22.6901, 21.3989, 20.9123, 21.2561, 23.3183, 25.3846, 23.2939, 18.5286, 13.4535, 11.7196, 11.9952, 13.2624, 13.7399, 13.0065, 11.0514, 8.7644, 7.4556, 6.1736, 5.7591, 5.2255, 5.0925, 5.1563]
epi	[640, 660, 680, 700, 720, 740, 760, 780]	[20.1919, 24.7514, 25.4537, 24.3202, 22.4945, 18.7085, 16.9305, 16.1902]
pre	[0, 20, 40, 60, 80, 100, 120, 140, 160, 180, 200, 220, 240, 260, 280, 300, 320, 340, 360, 380, 400, 420, 440, 460, 480, 500, 520, 540, 560, 580, 600, 620, 640, 660, 680, 700, 720, 740]	[45.7824, 45.3485, 44.7814, 44.2797, 42.463, 41.827, 42.2503, 41.2674, 40.7285, 38.8216, 37.5679, 35.8286, 33.1229, 32.3579, 31.7568, 32.2881, 31.3353, 30.5095, 29.1506, 26.9522, 26.1161, 26.4336, 29.8439, 32.2814, 35.3359, 35.8324, 36.5571, 35.7962, 33.814, 31.1276, 27.3996, 25.4123, 24.0019, 23.5101, 22.975, 22.2902, 22.0138, 22.1552]
epi	[0, 20, 40, 60, 80, 100, 120, 140, 160, 180, 200, 220, 240, 260, 280, 300, 320, 340, 360, 380, 400, 420, 440, 460, 480, 500, 520, 540, 560, 580, 600, 620, 640, 660]	[39.0612, 38.2763, 37.8514, 37.116, 36.6339, 35.6811, 34.6714, 35.6449, 35.9918, 37.0255, 35.7943, 35.8706, 35.766, 36.4329, 36.6323, 37.1964, 37.142, 37.4727, 37.4909, 36.9528, 36.1968, 35.1533, 34.2322, 33.5558, 33.6077, 34.2403, 34.752, 35.0281, 35.6944, 36.005, 36.3992, 36.4736, 36.7201, 36.797]
epi	[0, 20, 40, 60, 80, 100, 120, 140, 160, 180, 200, 220, 240, 260, 280, 300, 320, 340, 360, 380, 400, 420, 440, 460, 480, 500]	[43.4446, 38.8594, 37.7744, 36.8423, 36.2313, 36.029, 36.1379, 36.8119, 37.0386, 37.6017, 37.3606, 36.5103, 34.6845, 33.8949, 33.7815, 35.3407, 36.1331, 36.6574, 35.8761, 35.6403, 37.1042, 37.4244, 37.1944, 35.945, 35.9045, 36.5676]
pre	[0, 20, 40, 60, 80, 100, 120, 140, 160, 180, 200, 220, 240, 260, 280, 300, 320, 340, 360, 380, 400, 420, 440, 460, 480, 500, 520, 540, 560, 580, 600, 620, 640, 660, 680, 700]	[26.0981, 25.8494, 25.965, 25.6461, 24.0668, 21.0284, 18.4648, 22.0612, 24.7602, 29.4787, 29.2833, 27.6086, 23.471, 19.3814, 14.9949, 11.1651, 9.4638, 8.6152, 8.6069, 8.0774, 8.0142, 7.8698, 7.9869, 8.7413, 8.942, 9.3815, 8.3492, 7.6092, 7.2962, 7.086, 8.0845, 8.0211, 8.5878, 8.1352, 7.764, 7.9398]
pre	[0, 20, 40, 60, 80, 100, 120, 140, 160, 180, 200, 220, 240, 260, 280, 300, 320, 340, 360, 380, 400, 420, 440, 460, 480, 500, 520, 540, 560, 580, 600, 620, 640, 660, 680, 700, 720, 740]	[20.6041, 18.9564, 17.4493, 17.2655, 17.844, 16.0951, 13.479, 11.2155, 10.9636, 10.8872, 8.9519, 7.7149, 6.8243, 7.596, 8.6034, 7.9702, 7.9337, 7.9315, 8.285, 9.3122, 8.6437, 8.2528, 6.9123, 6.2882, 5.9988, 5.8703, 6.0499, 5.9314, 5.9756, 6.2833, 6.9157, 7.4394, 7.0369, 7.296, 6.6997, 7.0381, 6.7511, 7.4197]
pre	[0, 20, 40, 60, 80, 100, 120, 140, 160, 180, 200]	[47.2634, 42.6602, 37.299, 35.6525, 35.4879, 37.268, 37.1392, 38.2393, 39.6282, 41.1529, 41.1899]
pre	[200, 220, 240, 260, 280, 300, 320, 340, 360, 380, 400, 420, 440, 460, 480, 500, 520, 540, 560, 580, 600, 620, 640, 660, 680, 700]	[28.2718, 34.146, 29.0882, 24.8441, 23.0226, 24.3425, 26.6291, 27.5665, 28.9572, 26.7893, 23.5307, 22.0416, 18.1015, 15.6619, 11.6126, 9.8391, 8.3174, 7.7906, 7.8539, 7.3745, 6.9184, 6.4296, 6.2465, 6.4355, 6.3979, 6.2416]
pre	[0, 20, 40, 60, 80, 100, 120, 140, 160, 180, 200, 220, 240, 260, 280, 300, 320, 340, 360, 380, 400, 420, 440, 460, 480, 500]	[9.6857, 8.9059, 9.0759, 9.2016, 9.2942, 9.1588, 9.1527, 8.9587, 8.6125, 8.3278, 8.6417, 8.6791, 9.5741, 9.7029, 10.1158, 9.7596, 9.1154, 8.9835, 8.2058, 8.3892, 8.5021, 8.812, 8.9969, 9.1652, 9.5842, 9.8748]
epi	[0, 20, 40, 60, 80, 100, 120, 140, 160, 180, 200, 220, 240, 260, 280, 300, 320, 340, 360, 380, 400, 420, 440, 460, 480, 500, 520, 540, 560, 580, 600, 620, 640, 660, 680, 700, 720, 740, 780]	[6.42, 7.4402, 9.0589, 9.8687, 9.9891, 10.6511, 9.7787, 10.4749, 9.3626, 9.7935, 8.5163, 9.2302, 10.7991, 12.4289, 12.8694, 12.5989, 12.3383, 12.7186, 14.0792, 14.5235, 15.5294, 14.5722, 14.9255, 14.4352, 14.7722, 14.2897, 14.0934, 13.3442, 14.8627, 15.2017, 16.3115, 16.0529, 16.5529, 16.9235, 16.6768, 16.6796, 16.7412, 17.2717, 17.5539]
epi	[0, 20, 40, 60, 80, 100, 120, 140, 160, 180, 200, 220, 240, 260, 280, 300, 320, 340, 360, 380, 400, 420, 440, 460, 480, 500, 520, 540, 560, 580, 600, 620, 640, 660, 680, 700, 720]	[19.106, 19.1507, 17.9549, 16.6215, 17.4458, 18.6055, 19.637, 19.6617, 19.1958, 17.6172, 16.2896, 15.5432, 16.0974, 15.9448, 16.3589, 17.0933, 18.1462, 18.3506, 17.1944, 16.1959, 15.3103, 15.8495, 14.8767, 14.3828, 13.4479, 13.7524, 15.8922, 16.6918, 17.0975, 15.6765, 15.5417, 15.8132, 16.2492, 17.3619, 17.5639, 17.739, 16.3859]
time(minutes)	icm_te_interface(um)	icm_cavity_interface(um)
0	57.719	0
20	57.963	0
40	56.745	0
60	55.801	0
80	54.496	0
100	53.2	0
120	52.48	0
140	51.979	0
160	51.743	0
180	51.32	0
200	51.151	0
220	50.083	0
240	48.605	0
260	47.559	0
280	47.062	0
300	47.106	0
320	46.49	0
340	45.962	0
360	45.568	0
380	44.506	0
400	43.996	0
420	43.155	0
440	42.133	0
460	42.537	0
480	42.434	0
500	41.876	0
520	41.772	0
540	41.772	0
560	41.695	0
580	41.113	0
600	40.404	0
620	40.409	0
640	40.408	0
660	40.088	0
680	39.844	0
700	39.606	0
720	39.592	0

[truncated: 28 more sheets: Figure3D, Figure3E, Figure3F, Figure3G, Figure3H, Figure3I, Figure4D, Figure4E, Figure4F, Figure4G, Figure4H, Figure5B, Figure5D, Figure5E, Figure5F, Figure6A, Figure6B, Figure6D, Figure6E, Figure6G …]
