# Supplementary material for: Coupling of cell shape, matrix and tissue dynamics ensures embryonic patterning robustness
Source: Nat Cell Biol. 2025 Feb 18;27(3):408–23. doi: 10.1038/s41556-025-01618-9 (PMC11906357; doi:10.1038/s41556-025-01618-9)
Supplement: Supplementary file 19 — Statistical Source Data. [file 41556_2025_1618_MOESM19_ESM.xlsx]

## Sheet: FigureS1A
Embryo	Total ICM cell number
	Before IS	After IS
1	15	15
2	23	24
3	23	20
4	20	22
5	19	19
6	20	22
7	25	25
8	23	24
9	21	27
10	32	27
11	19	21
12	31	28
13	26	19
14	26	24
15	21	25
16	28	24
17	21	22
18	15	19
19	27	23
20	21	22
21	23	22
22	25	25
23	21	19
24	20	20

## Sheet: FigureS1C
Stage	Sorting Score
E3.5	0.171875
E3.5	-0.288889
E3.5	-0.106061
E3.5	0.24
E3.5	-0.25
E3.5	-0.128571
E3.5	0.038961
E3.5	-0.12
E3.5	0.0952381
E3.5	0.0952381
E3.5	0.111111
E3.5	0.0571429
E3.5	-0.735294
E3.5	0.012987
E3.5	-0.166667
E3.5	0.185185
E3.5	0.418182
E3.5	-0.363636
E3.5	0.375
E3.5	-0.347222
E3.5+24hr	1
E3.5+24hr	0.961538
E3.5+24hr	0.975155
E3.5+24hr	0.843434
E3.5+24hr	0.866667
E3.5+24hr	0.6625
E3.5+24hr	0.867725
E3.5+24hr	0.962406
E3.5+24hr	1
E3.5+24hr	0.986667
E3.5+24hr	0.98
E3.5+24hr	0.91133
E3.5+24hr	1
E3.5+24hr	1
E3.5+24hr	1
E3.5+24hr	0.866667
E3.5+24hr	0.959596
E3.5+24hr	1

## Sheet: FigureS2A
Cell fate	Circularity
pre	0.879124
pre	0.675637
epi	0.806987
pre	0.35259
pre	0.261342
pre	0.558599
epi	0.645361
pre	0.3625
epi	0.68811
epi	0.898965
epi	0.549131
pre	0.448831
pre	0.460576
epi	0.775168
pre	0.511835
pre	0.414509
epi	0.670595
epi	0.646064
epi	0.506078
pre	0.406454
pre	0.594555
epi	0.705253
epi	0.634232
epi	0.88928
pre	0.401797
pre	0.532016
epi	0.578769
pre	0.313901
pre	0.641622
epi	0.350003
pre	0.342695
epi	0.518055
epi	0.402263
epi	0.716354
epi	0.875875
epi	0.807191
pre	0.453405
epi	0.735365
pre	0.81254
pre	0.49887
epi	0.452741
pre	0.712989
epi	0.659249
epi	0.537175
epi	0.506503
epi	0.636418
epi	0.910566
pre	0.339104
epi	0.805001
pre	0.521248
pre	0.875058
epi	0.558291
epi	0.548539
epi	0.610349
epi	0.625356
pre	0.505964
epi	0.704394
pre	0.410839
pre	0.533935
pre	0.460802
pre	0.552165
epi	0.923381
epi	0.718049
pre	0.594123
epi	0.612348
epi	0.599907
epi	0.63106
pre	0.455424
epi	0.686796
pre	0.468196
epi	0.591777
epi	0.763092
epi	0.709238
pre	0.730487
epi	0.541531
epi	0.812498
epi	0.74503
pre	0.517228
epi	0.812059
epi	0.528725
pre	0.493338
epi	0.550256
epi	0.798589
epi	0.69873
pre	0.3289
epi	0.827429
epi	0.719536
pre	0.448628
epi	0.710297
pre	0.460636
epi	0.885216

## Sheet: FigureS3B
EPI cells				PrE cells
Distance from lumen (μm)	Move probability towards cavity	Std. deviation of move probability		Distance from lumen (μm)	Move probability towards cavity	Std. deviation of move probability
9	0.166667	0.166667		3	0
15	0.105263	0.0723352		9	0.756757	0.0715068
21	0.416667	0.102799		15	0.866667	0.0631243
27	0.764706	0.106046		21	0.647059	0.083189
33	0.69697	0.0812409		27	0.657895	0.0779933
39	0.863636	0.0748868		33	0.75	0.0777714
45	0.866667	0.0908514		39	0.8	0.133333
51	1			45	0.846154	0.104154
				51	1
				57	1

## Sheet: FigureS3C
Angles (degrees) sampled from uniform distribution
41.106
157.395
109.888
131.291
152.518
47.432
3.6
114.305
78.543
86.08
173.086
95.537
114.776
56.02
110.197
122.112
174.95
12.067
112.41
173.582
6.51
105.936
167.338
94.753
24.508
81.215
109.227
144.98
157.19
98.12
143.797
156.38
130.59
6.183
152.485
146.907
153.184
75.482
75.72
63.994
75.532
74.666
112.964
17.314
28.91
75.247
115.223
127.2
42.611
144.574
88.828
59.613
40.868
167.156
119.553
3.019
79.047
130.633
173.264
67.851
117.335
47.148
99.842
1.951
83.572
109.84
38.571
109.706
72.656
43.835
32.841
35.382
107.861
92.849
31.901
55.041
29.743
131.001
153.622
55.486
110.992
3.89
54.273
81.909
42.438
26.249
61.964
156.577
61.279
134.521
87.633
62.209
167.452
40.33
99.448
87.621
148.583
13.206
23.754
91.43
144.796
167.789
168.23
75.773
104.75
147.054
93.231
81.011
77.915
8.581
30.435
85.807
39.819

## Sheet: FigureS3D
Protrusion Length (um)
17.897
20.726
18.862
14.45
12.853
18.952
16.949
18.708
23.409
23.726
8.73
11.628
14.89
12.868
10.52
12.082
12.803
12.571
13.905
10.834
11.138
10.284
13.239
12.686
17.298
13.684
9.691
10.679
13.402
14.004
14.699
10.439
18.585
11.916
18.737
16.016
15.868
13.128
14.1
14.321
14.371
12.997
9.621
12.083
10.574
12.449
11.144
10.866
14.361
14.45
11.459
11.935
14.581
14.777
10.834
15.458
8.805
11.41
9.893
15.254
10.214
10.527
17.849
16.122
14.227
14.166
10.161
14.93
11.422
12.909
12.101
11.378
12.92
12.059
14.718
15.115
13.983
12.881
11.717
13.079
11.916
15.868
16.674
16.505
13.144
12.82
18.217
18.768
13.612
10.97
8.803
10.728
10.365
10.214
12.081
8.98
6.716
13.239
21.515
15.129
8.993
8.818
14.593
12.854
16.194
12.227
12.969
11.045
13.144
9.907
10.486
11.003
12.194

## Sheet: FigureS3E
Condition	Total cell number in ICM
Control	24
Control	25
Control	30
Control	14
Control	17
Control	37
Control	36
Control	25
Control	32
Control	35
Control	29
Control	32
Control	20
Control	32
Control	29
Control	28
Control	17
Control	20
Control	18
Control	28
Latrunculinb 1uM	21
Latrunculinb 1uM	13
Latrunculinb 1uM	26
Latrunculinb 1uM	22
Latrunculinb 1uM	23
Latrunculinb 1uM	27
Latrunculinb 1uM	28
Latrunculinb 1uM	27
Latrunculinb 1uM	29
Latrunculinb 1uM	21
Latrunculinb 1uM	21

## Sheet: FigureS3F
Condition	Ectopic PrE cells
Control	0
Control	0
Control	0
Control	0
Control	0
Control	0
Control	1
Control	0
Control	3
Control	2
Control	0
Control	0
Control	1
Control	0
Control	0
Control	1
Control	0
Control	0
Control	0
Control	0
Control	0
Control	0
100uM NSC23766	3
100uM NSC23767	0
100uM NSC23768	1
100uM NSC23769	2
100uM NSC23770	2
100uM NSC23771	0
100uM NSC23772	1
100uM NSC23773	1
200uM NSC23766	3
200uM NSC23767	2
200uM NSC23768	4
200uM NSC23769	8
200uM NSC23770	0
200uM NSC23771	0
200uM NSC23772	3
200uM NSC23773	0

## Sheet: FigureS3G
Condition	EPI cell number	PrE cell number	Total ICM cells
Control	6	8	14
Control	14	18	32
Control	12	23	35
Control	8	9	17
Control	18	20	38
Control	16	21	37
Control	19	15	34
Control	14	9	23
Control	8	15	23
Control	18	29	47
Control	17	18	35
Control	15	17	32
Control	13	19	32
Control	11	8	19
Control	22	28	50
Control	9	14	23
Control	12	17	29
Control	10	9	19
Control	11	12	23
Control	10	12	22
Control	8	17	25
Control	12	9	21
100uM NSC23766	13	22	35
100uM NSC23767	7	11	18
100uM NSC23768	9	21	30
100uM NSC23769	8	12	20
100uM NSC23770	12	19	31
100uM NSC23771	14	14	28
100uM NSC23772	11	11	22
100uM NSC23773	14	20	34
200uM NSC23766	4	8	12
200uM NSC23767	9	10	19
200uM NSC23768	19	26	45
200uM NSC23769	12	21	33
200uM NSC23770	3	5	8
200uM NSC23771	20	24	44
200uM NSC23772	14	16	30
200uM NSC23773	23	16	39

## Sheet: FigureS3H
Condition	EPI cell number	PrE cell number	Total ICM cells
Rac1+/+	8	12	20
Rac1+/+	11	22	33
Rac1+/+	21	16	37
Rac1+/+	12	27	39
Rac1+/+	13	19	32
Rac1+/+	11	20	31
Rac1+/+	10	11	21
Rac1+/+	10	18	28
Rac1+/+	15	22	37
Rac1+/-	16	22	38
Rac1+/-	11	8	19
Rac1+/-	6	11	17
Rac1+/-	27	38	65
Rac1+/-	21	47	68
Rac1+/-	12	21	33
Rac1+/-	13	9	22
Rac1+/-	11	19	30
Rac1+/-	12	30	42
Rac1+/-	6	16	22
Rac1+/-	9	12	21
Rac1+/-	21	31	52
Rac1+/-	17	20	37
Rac1+/-	11	17	28
Rac1+/-	15	24	39
Rac1+/-	4	10	14
Rac1+/-	13	18	31
Rac1-/-	8	21	29
Rac1-/-	9	24	33
Rac1-/-	14	23	37
Rac1-/-	18	20	38
Rac1-/-	13	26	39
Rac1-/-	9	23	32
Rac1-/-	13	27	40
Rac1-/-	16	30	46
Rac1-/-	23	28	51
Rac1-/-	8	17	25
Rac1-/-	8	12	20
Rac1-/-	15	22	37
Rac1-/-	4	8	12
Rac1-/-	11	16	27
Rac1-/-	11	33	44
Rac1-/-	9	14	23

[truncated: 15 more sheets: FigureS4C, FigureS4E, FigureS4F, FigureS4G, FigureS5E, FigureS5F, FigureS5G, FigureS5H, FigureS5J, FigureS6A, FigureS6B, FigureS6C, FigureS6D, FigureS7A, FigureS7B]
